# Supplementary material for: A multi-cohort validated OXPHOS signature predicts survival and immune profiles in grade II/III glioma patients
Source: Front Immunol. 2025 Aug 1;16:1638824. doi: 10.3389/fimmu.2025.1638824 (PMC12354405; doi:10.3389/fimmu.2025.1638824)
Supplement: Supplementary file 1 [file DataSheet1.csv]

	logFC	AveExpr	t	P.Value	adj.P.Val	B
EMP3	-3.765069911	2.50199963	-30.89302416	3.19E-119	5.23E-115	261.6249573
PDPN	-4.042258339	3.557003563	-30.01339686	4.52E-115	3.71E-111	252.1483077
RAB34	-2.463522203	3.376572095	-26.9332656	2.77E-100	1.51E-96	218.2065338
CHI3L1	-5.746163022	4.561371326	-26.7069731	3.48E-99	1.43E-95	215.6823942
TIMP1	-3.515709001	4.083127415	-26.38589906	1.27E-97	4.17E-94	212.0966953
STEAP3	-2.77730825	3.320993589	-25.76381797	1.38E-94	3.78E-91	205.1260046
CD58	-1.986321669	1.899009357	-25.42952796	5.98E-93	1.40E-89	201.2817886
MCUB	-2.285969451	2.308001819	-25.21783758	6.51E-92	1.33E-88	198.960568
TAGLN2	-2.158927738	6.006149974	-25.05938417	3.90E-91	7.09E-88	197.190524
SH2D4A	-3.148170372	-0.242531302	-25.01348461	6.54E-91	1.07E-87	196.343673
XKR8	-2.139615513	2.066043188	-24.75355669	1.23E-89	1.84E-86	193.7167332
VASN	-2.898346664	1.891826764	-24.44878875	3.88E-88	5.30E-85	190.3004705
PRICKLE3	-1.838140594	0.357588473	-24.43979107	4.30E-88	5.42E-85	189.8739191
EFEMP2	-2.245200758	4.303369456	-24.0436439	3.82E-86	4.47E-83	185.7348219
METTL7B	-3.463931384	2.773988548	-23.68367927	2.26E-84	2.47E-81	181.6859582
EVC2	-2.906667284	-0.546366093	-23.60547062	5.49E-84	5.62E-81	180.4511493
CEP112	-1.622055756	2.158299415	-23.42462717	4.27E-83	4.12E-80	178.7201286
HFE	-1.821674299	1.579821058	-23.35101715	9.85E-83	8.96E-80	177.8424595
PLP2	-2.168570772	2.475141799	-23.08814698	1.95E-81	1.68E-78	174.9496295
FAM114A1	-1.675057963	3.33648444	-22.80944466	4.61E-80	3.77E-77	171.7973428
PINLYP	-2.398275394	0.961102635	-22.49647433	1.61E-78	1.26E-75	168.1717038
C9orf64	-2.037315402	2.464361914	-22.37035039	6.74E-78	5.02E-75	166.8330054
NSUN7	-2.766400921	-0.885122037	-22.30627878	1.39E-77	9.93E-75	165.7686352
MSN	-2.128396843	7.034619845	-22.25576593	2.47E-77	1.69E-74	165.4957497
PHETA2	-1.458103645	1.271448774	-22.10808638	1.32E-76	8.67E-74	163.7603872
MYL12A	-1.427830317	4.581740059	-21.91736482	1.15E-75	7.27E-73	161.6619342
CLIC1	-1.948861977	5.168592064	-21.90616114	1.31E-75	7.95E-73	161.5221098
SLC2A10	-2.174812793	2.937921933	-21.82817257	3.17E-75	1.86E-72	160.7001054
C1RL	-1.997941393	3.053109363	-21.79610562	4.57E-75	2.58E-72	160.3363714
ADAM12	-2.749076991	1.34511451	-21.77665303	5.69E-75	3.11E-72	160.1012056
RBP1	-2.962422286	3.37647026	-21.73533348	9.10E-75	4.81E-72	159.6326218
SWAP70	-1.490404886	4.653284255	-21.53829043	8.51E-74	4.36E-71	157.3691189
FABP5	-2.786112746	1.012287772	-21.53075229	9.27E-74	4.60E-71	157.3092507
TNFRSF11B	-3.042271282	-0.175797084	-21.37711519	5.29E-73	2.55E-70	155.4667573
ANXA1	-3.226971921	4.865180726	-21.33470462	8.56E-73	4.01E-70	155.0706486
GSAP	-1.756706468	2.957360211	-21.21447005	3.34E-72	1.52E-69	153.7694145
GPX8	-2.901623121	0.134948848	-21.19363033	4.23E-72	1.83E-69	153.4346652
MAP1LC3C	-3.457271468	-2.481923499	-21.20927369	3.55E-72	1.57E-69	153.2406265
SLC43A3	-2.112011088	1.929074644	-21.15541658	6.53E-72	2.74E-69	153.1033756
CTF1	-1.877349289	1.300886845	-21.11028101	1.09E-71	4.46E-69	152.551492
APOBEC3F	-1.768235755	0.670492949	-21.02774882	2.77E-71	1.11E-68	151.5505164
FBXO17	-2.611164416	1.588339268	-20.98189793	4.66E-71	1.74E-68	151.1460268
TCEA3	-2.243986729	1.425404445	-20.9830431	4.60E-71	1.74E-68	151.1443603
FKBP9	-1.763183372	5.109290047	-20.98541982	4.48E-71	1.74E-68	151.1076674
KIAA0040	-2.174643693	3.262473187	-20.85326762	2.00E-70	7.12E-68	149.6769116
DDIT4L	-3.867648281	0.105543289	-20.85372269	1.99E-70	7.12E-68	149.6633397
SFRP4	-2.685052242	2.772715796	-20.84122782	2.29E-70	7.99E-68	149.5525951
ARSD	-1.755663935	3.240611481	-20.79719675	3.77E-70	1.29E-67	149.0518178
CCDC8	-2.58245957	1.202076121	-20.79186424	4.01E-70	1.34E-67	148.9904647
VAV3	-3.143921393	1.066928404	-20.75749239	5.91E-70	1.94E-67	148.6123915
SERPINA5	-3.981174116	-1.25041271	-20.73001494	8.07E-70	2.59E-67	148.128911
COL8A1	-3.592188195	0.735648022	-20.70330953	1.09E-69	3.44E-67	148.0001382
ASB13	1.061681177	5.597863675	20.66268489	1.73E-69	5.24E-67	147.4964657
AQP5	-4.277177651	-2.092514844	-20.67142269	1.57E-69	4.84E-67	147.3663597
RUBCNL	-1.994635264	2.567135767	-20.60636455	3.27E-69	9.73E-67	146.9185282
GPR157	-2.056495797	-0.594922809	-20.57367258	4.73E-69	1.38E-66	146.3149176
TNFRSF12A	-2.685253772	2.780076552	-20.55374315	5.92E-69	1.70E-66	146.3122442
TRIP6	-1.715420842	5.300330593	-20.54168767	6.79E-69	1.92E-66	146.0970376
CPQ	-1.665823729	3.804006866	-20.4925509	1.18E-68	3.28E-66	145.5931622
CAVIN1	-1.845184969	5.803441878	-20.343614	6.36E-68	1.74E-65	143.8649925
SERPING1	-2.374073185	5.424778372	-20.31717785	8.58E-68	2.30E-65	143.5727971
PDLIM4	-2.97355949	1.96678813	-20.30769152	9.55E-68	2.48E-65	143.5601267
LOXL4	-2.428728025	-0.779565448	-20.30768797	9.55E-68	2.48E-65	143.3438693
CA3	-3.211622677	-0.219398014	-20.29257996	1.13E-67	2.90E-65	143.2989411
FSTL1	-1.844357451	5.89392124	-20.16164702	4.96E-67	1.25E-64	141.8167933
OSMR	-1.968847289	3.892919502	-20.10313197	9.60E-67	2.38E-64	141.2008799
FGFRL1	-1.8428649	4.356639464	-20.094216	1.06E-66	2.60E-64	141.0811845
EVA1C	-1.710092706	3.070171978	-20.03407966	2.09E-66	5.04E-64	140.4702573
CFAP45	-3.074402203	-2.358950225	-20.02079777	2.43E-66	5.77E-64	139.9635519
RNF135	-1.495220494	2.905825773	-19.82917304	2.11E-65	4.86E-63	138.1815882
B3GNT7	-2.287082982	1.084390136	-19.81674125	2.42E-65	5.51E-63	138.0336569
HOXA1	-3.452938381	-3.164159921	-19.85009765	1.66E-65	3.89E-63	137.9615404
IGFBP2	-3.134891591	4.203986795	-19.81003733	2.61E-65	5.86E-63	137.8945246
RARRES2	-3.068326199	1.660848461	-19.70861097	8.18E-65	1.79E-62	136.8413262
PLA2G5	-3.238690802	1.321719383	-19.62325765	2.14E-64	4.61E-62	135.8878343
FUCA2	-1.540047642	3.815092617	-19.59366594	2.98E-64	6.34E-62	135.4929206
APOBEC3G	-1.734084443	1.778190855	-19.54122555	5.37E-64	1.13E-61	134.9669621
LGALS3	-1.89567818	4.439893922	-19.48740779	9.83E-64	2.04E-61	134.2660087
BCL7A	1.447868321	5.98763083	19.4819345	1.05E-63	2.14E-61	134.2175412
GSDMD	-1.547796257	3.681395892	-19.45250765	1.46E-63	2.94E-61	133.9198591
TEAD3	-1.849812231	1.519111426	-19.43502881	1.77E-63	3.54E-61	133.7758257
CASP6	-1.239589743	2.000998855	-19.43137842	1.85E-63	3.64E-61	133.7384064
LATS2	-1.564513498	2.58317511	-19.33087057	5.70E-63	1.11E-60	132.6138256
DIRAS3	-2.339978606	2.122779582	-19.29183415	8.84E-63	1.70E-60	132.1794242
MARVELD1	-1.665722089	2.935300862	-19.17843512	3.15E-62	6.00E-60	130.8958176
MYBPH	-2.71261535	-1.542340138	-19.16839882	3.53E-62	6.64E-60	130.5838599
TMEM220	-1.380486446	1.948346249	-19.10883903	6.87E-62	1.28E-59	130.143046
RAB32	-1.536317984	2.455379132	-19.04996917	1.33E-61	2.44E-59	129.48458
MOXD1	-4.058414451	1.514079385	-19.01666667	1.93E-61	3.51E-59	129.1064056
CD109	-1.73830117	2.995000957	-19.00103351	2.30E-61	4.14E-59	128.9126963
B3GNT5	-1.926440739	2.162555461	-18.99291042	2.52E-61	4.43E-59	128.8512435
F2RL2	-3.124782714	-1.218075114	-18.99985266	2.33E-61	4.14E-59	128.7818076
SMOC1	2.866208098	8.855760437	18.9640553	3.47E-61	6.05E-59	128.3968688
DUSP26	1.887413073	5.517070621	18.95477107	3.85E-61	6.65E-59	128.3781802
DPYD	-1.817797526	3.053913502	-18.91967688	5.71E-61	9.74E-59	128.0007108
LSP1	-2.229303315	1.832282707	-18.9152044	6.00E-61	1.01E-58	127.9888383
PIPOX	-1.88312998	4.222911385	-18.89846701	7.23E-61	1.21E-58	127.6950043
SOX8	2.240823731	9.238084565	18.89129828	7.84E-61	1.30E-58	127.5956876
ABCC3	-3.702816481	0.957122552	-18.87293492	9.62E-61	1.56E-58	127.519664
SP100	-1.555930678	3.971487677	-18.87705817	9.19E-61	1.51E-58	127.4753482
SLC25A24	-1.443303171	2.155032754	-18.85523627	1.17E-60	1.88E-58	127.3233142
TCTEX1D1	-3.538318783	-0.553011755	-18.82020396	1.73E-60	2.76E-58	126.8763979
CMYA5	-2.578953637	2.203954051	-18.74069361	4.21E-60	6.58E-58	126.0344361
CASP8	-1.338314923	2.315459015	-18.73421509	4.53E-60	7.00E-58	125.9779893
TMBIM1	-1.492078096	5.865752304	-18.74552345	3.99E-60	6.29E-58	125.9550542
TMEM154	-1.757338191	0.921210112	-18.72590402	4.97E-60	7.61E-58	125.8595141
KHNYN	-1.423235853	3.325081979	-18.71800563	5.43E-60	8.24E-58	125.7509835
JHY	-2.765447116	0.39753629	-18.68121792	8.18E-60	1.21E-57	125.3693889
CAPG	-2.043876927	5.010817628	-18.68948334	7.46E-60	1.12E-57	125.3412472
POGLUT3	-1.525861259	3.920050377	-18.68460937	7.88E-60	1.17E-57	125.3372712
CARD16	-2.056766925	0.386611235	-18.63561556	1.36E-59	1.96E-57	124.8385304
EPHB1	2.104331005	6.290118111	18.63840645	1.32E-59	1.91E-57	124.8182372
FBXO39	-2.837692091	-3.268726165	-18.64289209	1.25E-59	1.84E-57	124.5460636
NUAK2	-1.684163224	1.253822312	-18.56565297	2.97E-59	4.19E-57	124.0991134
OCIAD2	-2.33773849	2.22700081	-18.53151538	4.34E-59	6.03E-57	123.7157239
PHYHIPL	1.535868889	7.998798502	18.53971637	3.96E-59	5.55E-57	123.6666984
ZDHHC22	2.346243877	6.756552941	18.51256504	5.36E-59	7.38E-57	123.4050128
FZD1	-1.154243792	3.975509037	-18.37922556	2.36E-58	3.20E-56	121.9533721
F11R	-1.348966219	2.8261701	-18.36284732	2.84E-58	3.81E-56	121.8430283
P3H2	-1.885589786	2.539323427	-18.34992753	3.28E-58	4.29E-56	121.701021
TTC12	-1.967198678	1.09733129	-18.34615486	3.42E-58	4.44E-56	121.6732407
TGFB2	-2.472332779	3.692155083	-18.35427943	3.12E-58	4.16E-56	121.6694096
GALNT13	2.620511185	6.84731048	18.35000919	3.27E-58	4.29E-56	121.6112141
LTF	-4.758678227	0.737066697	-18.33880417	3.71E-58	4.78E-56	121.5920686
ARHGAP18	-1.452312507	3.252931613	-18.30592668	5.34E-58	6.84E-56	121.1834249
GDF15	-2.952971032	-0.516959033	-18.29077028	6.32E-58	8.03E-56	121.0058262
LOXL1	-2.429126626	0.510206332	-18.28368753	6.84E-58	8.62E-56	120.9725297
TTC26	-1.277206785	2.58570467	-18.27519278	7.52E-58	9.33E-56	120.8865481
OPLAH	-1.812659486	2.298866851	-18.27444518	7.58E-58	9.34E-56	120.8779316
ALDH3A1	-2.49666517	-1.966741892	-18.27917624	7.19E-58	8.99E-56	120.7135143
PLSCR1	-1.62377539	4.081449385	-18.26423632	8.49E-58	1.04E-55	120.6611647
PIFO	-2.037145259	3.191977895	-18.22658133	1.29E-57	1.56E-55	120.2941719
RAB42	-1.957617302	0.206066576	-18.22371396	1.33E-57	1.60E-55	120.2776107
CASP4	-1.591582776	2.397821403	-18.21380265	1.49E-57	1.76E-55	120.2086875
C21orf62	-2.484050544	2.819886581	-18.21548283	1.46E-57	1.74E-55	120.1842496
S100A4	-2.294629698	1.475240499	-18.2103922	1.54E-57	1.82E-55	120.1822862
HOXB3	-3.894079427	-2.310218379	-18.19521796	1.83E-57	2.14E-55	119.8354542
DNM3	1.460700435	6.378001884	18.13724128	3.47E-57	4.01E-55	119.2278006
APOBEC3C	-1.6578999	3.277747961	-18.09495179	5.55E-57	6.36E-55	118.8436069
PLBD1	-1.786106743	0.873722028	-18.0749959	6.93E-57	7.88E-55	118.672699
SLC47A2	-2.932760157	0.943429838	-18.0617181	8.03E-57	9.07E-55	118.5437647
TUBA1C	-1.509818526	3.207362639	-18.02501999	1.21E-56	1.34E-54	118.0809255
RAB36	-2.24028729	2.272551154	-17.97450861	2.11E-56	2.33E-54	117.5602945
CISH	-1.788290829	0.438868265	-17.95781728	2.54E-56	2.79E-54	117.3635155
STAC	-3.444975905	-1.126112638	-17.95591025	2.59E-56	2.83E-54	117.3017139
SHROOM3	-2.428956721	2.065199602	-17.94483302	2.93E-56	3.18E-54	117.2377528
RGS22	-3.023391342	-0.877424788	-17.93352131	3.32E-56	3.58E-54	117.056714
TMEM71	-2.269689816	-0.441614766	-17.93123283	3.40E-56	3.64E-54	117.0319231
ANXA5	-1.347953918	7.898387966	-17.92654293	3.58E-56	3.78E-54	116.9177152
MAPT	1.153032113	9.025834653	17.92609376	3.60E-56	3.78E-54	116.9012148
TNFSF14	-2.643454419	-2.248059546	-17.92768033	3.54E-56	3.77E-54	116.8413988
RAP2A	1.237637384	7.868052649	17.91320786	4.15E-56	4.34E-54	116.7320625
CHI3L2	-3.211766706	3.638021968	-17.88819609	5.48E-56	5.64E-54	116.5201672
HOXA5	-4.710796512	-3.605267491	-17.89160681	5.28E-56	5.47E-54	116.4114482
FMOD	-3.083147352	1.89048811	-17.86891946	6.78E-56	6.90E-54	116.3959125
PSRC1	-1.712449202	5.040326923	-17.87506292	6.33E-56	6.49E-54	116.3199861
S100A11	-1.895815157	4.672081349	-17.85745182	7.70E-56	7.78E-54	116.136662
PLA2G2A	-4.620242318	-4.11747046	-17.83722864	9.62E-56	9.67E-54	115.7467983
TGIF1	-1.596115436	3.830460915	-17.80921738	1.31E-55	1.31E-53	115.655903
PLEKHA4	-2.251179193	4.422051994	-17.76746423	2.08E-55	2.05E-53	115.1548594
MRC2	-1.88611277	5.63611329	-17.73027478	3.13E-55	3.08E-53	114.721577
TRPM8	-3.76728903	-2.032976068	-17.71404893	3.75E-55	3.66E-53	114.5923354
NNMT	-2.816368844	1.214674204	-17.69597415	4.58E-55	4.44E-53	114.5226763
OTP	-4.113553143	-4.14568234	-17.69047011	4.86E-55	4.66E-53	114.10792
MACROH2A2	1.995140078	4.92980202	17.6583097	6.93E-55	6.49E-53	114.0801274
FAM110B	1.64516844	6.460980381	17.66542078	6.41E-55	6.07E-53	114.0304205
GLUD1	1.143287106	8.937642044	17.6644308	6.48E-55	6.10E-53	114.0186869
PPIC	-1.54965367	1.892910183	-17.60702293	1.22E-54	1.13E-52	113.5491558
AMIGO2	-2.156556086	1.552012197	-17.59312914	1.42E-54	1.30E-52	113.3970363
DNAH11	-2.603148014	-1.081119942	-17.59541895	1.39E-54	1.28E-52	113.3260022
FCHSD1	-1.348887498	2.356526726	-17.58561722	1.54E-54	1.41E-52	113.3051155
C7orf57	-3.36158584	-1.538480043	-17.57731014	1.69E-54	1.53E-52	113.1249145
TSTD1	-2.530964654	0.348298569	-17.56756635	1.88E-54	1.68E-52	113.1073224
G0S2	-3.123669484	-1.048542983	-17.57052962	1.82E-54	1.64E-52	113.080931
MAP2K3	-1.000266594	3.859936577	-17.57030228	1.83E-54	1.64E-52	113.0470419
PLAT	-2.056742299	4.031624508	-17.48813609	4.51E-54	3.89E-52	112.1075576
LGALS1	-1.639736328	6.244787123	-17.49188498	4.33E-54	3.80E-52	112.105031
MAOB	-3.372213366	5.655301563	-17.48895335	4.47E-54	3.88E-52	112.0984946
HOXC10	-4.419778879	-4.513824203	-17.50273363	3.84E-54	3.39E-52	112.0407349
ECHDC2	-1.729780186	3.37173161	-17.46819893	5.62E-54	4.80E-52	111.942365
HOXA2	-4.139217502	-4.684439358	-17.48887907	4.48E-54	3.88E-52	111.844504
F3	-2.156262585	5.661021438	-17.46454996	5.85E-54	4.97E-52	111.8083073
PYGL	-1.592291566	4.1233944	-17.45400956	6.57E-54	5.55E-52	111.7356823
HOXA3	-4.344183127	-4.551319217	-17.4704266	5.49E-54	4.70E-52	111.6810579
GALNT3	-2.250992105	-0.203783288	-17.4011199	1.17E-53	9.77E-52	111.2571729
TBC1D1	-1.141358141	5.180011681	-17.41174209	1.05E-53	8.78E-52	111.2277203
GBP1	-2.224849372	4.134135334	-17.40249068	1.16E-53	9.67E-52	111.1623742
OPHN1	1.610375381	6.67211625	17.36353495	1.77E-53	1.47E-51	110.7098404
DSCAML1	2.248517595	5.746213669	17.34792705	2.11E-53	1.73E-51	110.6343702
CLEC5A	-3.442196709	-1.027495488	-17.33472367	2.44E-53	1.96E-51	110.5262542
SLC2A4RG	-1.068296104	4.13181709	-17.34086532	2.28E-53	1.86E-51	110.510743
ANXA2	-2.078388451	5.460128123	-17.33614982	2.40E-53	1.94E-51	110.400866
HDHD3	-1.71015725	2.193250997	-17.2933313	3.83E-53	3.06E-51	110.1083378
GALNT5	-3.54580968	-2.866494355	-17.28490293	4.21E-53	3.34E-51	109.8362284
ACAA2	-1.329099986	4.217347501	-17.26315551	5.34E-53	4.23E-51	109.6475355
TNFAIP6	-2.55231074	-0.038467393	-17.24417856	6.57E-53	5.18E-51	109.5690038
DPY19L1	-1.23395085	5.868969147	-17.24272862	6.68E-53	5.23E-51	109.370186
GLMP	-1.149731945	3.503066292	-17.22529444	8.08E-53	6.31E-51	109.2961594
SAMD9L	-1.750212524	4.064107129	-17.22050268	8.52E-53	6.61E-51	109.1829184
FAM20C	-1.267064959	5.798378419	-17.19578152	1.12E-52	8.63E-51	108.8577541
FXYD6	1.565472781	7.531175427	17.17507242	1.40E-52	1.08E-50	108.6316641
FOXJ1	-2.351096485	2.974095628	-17.1513093	1.82E-52	1.39E-50	108.4927284
NIBAN1	-1.84150256	3.362535483	-17.14499555	1.95E-52	1.48E-50	108.4079915
ALCAM	1.144829566	7.764424833	17.14540228	1.94E-52	1.48E-50	108.3094891
FAM183A	-3.71371603	-3.752365465	-17.14322897	1.99E-52	1.50E-50	108.2102579
TNFRSF14	-1.333827411	3.304073364	-17.08159737	3.90E-52	2.93E-50	107.7398609
DENND2D	-1.794564862	1.227206875	-17.07362738	4.25E-52	3.18E-50	107.7365206
RCOR2	2.48052149	5.468035724	17.07076065	4.38E-52	3.27E-50	107.6478635
HSPB6	-2.335480488	1.523113384	-17.06399354	4.72E-52	3.48E-50	107.6233709
FLNC	-2.559389855	4.79707322	-17.06979454	4.43E-52	3.29E-50	107.506879
CGAS	-1.38246412	0.775887779	-17.04824406	5.61E-52	4.12E-50	107.4461729
SOCS1	-1.841382526	-0.349169587	-16.98027051	1.18E-51	8.62E-50	106.6703596
ADPRH	-1.258566286	2.398878477	-16.976857	1.22E-51	8.90E-50	106.6675205
ETV7	-1.985108813	-0.734128826	-16.97400665	1.26E-51	9.14E-50	106.5833526
ATP6V1G2	1.768924325	5.970408409	16.94601653	1.71E-51	1.24E-49	106.2052063
ZDHHC12	-1.290248831	2.717216941	-16.93447696	1.94E-51	1.39E-49	106.1878591
SHD	3.157174018	6.334613467	16.93769385	1.87E-51	1.35E-49	106.1759207
SP140L	-1.446731571	2.005659739	-16.92815729	2.08E-51	1.48E-49	106.1509009
CABP4	-1.484859716	0.268960729	-16.91768775	2.33E-51	1.65E-49	106.015056
HS3ST3B1	-2.918222102	-0.070314504	-16.88623136	3.28E-51	2.30E-49	105.6959801
MAP3K20	-1.28043572	4.458502921	-16.88802199	3.22E-51	2.27E-49	105.5473456
FAM181A	-2.837963945	1.766503772	-16.86134057	4.31E-51	2.98E-49	105.4040402
SPATS2L	-1.07990382	5.363483068	-16.868304	3.99E-51	2.77E-49	105.2972259
TOM1L1	-2.327067976	0.608413601	-16.83476409	5.75E-51	3.94E-49	105.1467468
ARAP3	-1.510584813	3.653625766	-16.8440103	5.20E-51	3.58E-49	105.1227257
PODNL1	-2.190895268	-0.148429948	-16.80034058	8.37E-51	5.71E-49	104.7493923
EVC	-2.032507768	2.038638628	-16.78326202	1.01E-50	6.85E-49	104.5668393
GALM	-1.237191277	2.860012913	-16.78090004	1.03E-50	7.00E-49	104.515558
EMILIN2	-1.985451248	2.078206072	-16.73477232	1.71E-50	1.14E-48	104.0405307
IQCG	-1.083228336	4.14696469	-16.7385114	1.64E-50	1.11E-48	103.9539602
CHST6	-2.052856706	3.767455527	-16.721106	1.98E-50	1.31E-48	103.7687682
TPRG1	-1.779620744	-1.234781589	-16.7143672	2.13E-50	1.41E-48	103.744016
PTGFRN	-1.556039009	5.384572975	-16.7084547	2.27E-50	1.50E-48	103.564325
PDIA4	-1.09879072	6.526028772	-16.69870597	2.53E-50	1.66E-48	103.4583546
C1R	-2.200118377	5.572944805	-16.67070444	3.42E-50	2.24E-48	103.1626644
CD63	-1.006597655	8.505353296	-16.65768397	3.94E-50	2.56E-48	103.067043
COL5A2	-1.967357738	4.007023477	-16.64381245	4.59E-50	2.96E-48	102.9173047
FCHSD2	1.023237153	7.024757297	16.63659004	4.96E-50	3.19E-48	102.779536
ENPP1	-1.72176805	0.852751214	-16.61505964	6.26E-50	3.99E-48	102.7756802
FNDC3B	-1.082069051	4.281690315	-16.62008701	5.93E-50	3.80E-48	102.6622929
HMX1	3.577264136	2.491892826	16.59811085	7.53E-50	4.78E-48	102.5286041
SMIM3	-1.352948819	3.825700914	-16.59314178	7.94E-50	5.03E-48	102.398453
ULBP3	-2.262214093	-1.083500839	-16.55266448	1.23E-49	7.73E-48	102.0376854
TCF7	-1.426752026	2.19681947	-16.53575536	1.48E-49	9.22E-48	101.9040247
RASEF	-2.655727381	-1.109685292	-16.53694349	1.46E-49	9.13E-48	101.8806073
SERPINH1	-1.656361843	4.8367005	-16.5336413	1.51E-49	9.39E-48	101.687705
DPYSL4	1.2987827	6.080931051	16.52895484	1.59E-49	9.81E-48	101.6553413
TXLNB	-2.381602229	0.642592586	-16.50484278	2.07E-49	1.27E-47	101.5925795
PPCS	-1.254233049	3.69146203	-16.48369163	2.60E-49	1.58E-47	101.2332899
SLC25A21	2.500407368	-0.578806872	16.49795099	2.23E-49	1.36E-47	101.2237516
SPAG17	-2.879275607	-2.739742506	-16.46364411	3.23E-49	1.96E-47	100.9838451
LTBR	-1.212448075	3.560785318	-16.44736899	3.85E-49	2.33E-47	100.8555835
RIPPLY2	2.079423967	0.518925064	16.43603687	4.35E-49	2.60E-47	100.7142429
JPH4	2.00313346	6.726785436	16.43829126	4.25E-49	2.55E-47	100.6749293
GRIA4	1.787414127	7.40474221	16.43826572	4.25E-49	2.55E-47	100.6451152
MAGEH1	1.054569037	6.384395127	16.43577746	4.37E-49	2.60E-47	100.6264374
PARP12	-1.324948664	3.590234512	-16.42106375	5.12E-49	3.04E-47	100.5647834
ACSS3	-1.899591355	3.710378893	-16.39419768	6.84E-49	4.03E-47	100.2477877
TMEM176A	-1.851356974	4.012575992	-16.39525893	6.76E-49	4.00E-47	100.2382186
GGACT	-1.499208926	0.477824634	-16.32373713	1.46E-48	8.50E-47	99.63877852
KLRC3	2.986061526	-0.128234107	16.34669963	1.14E-48	6.71E-47	99.63086894
RAB27A	-1.07003901	2.291410071	-16.29854478	1.92E-48	1.11E-46	99.36131437
ZNF217	-1.201356192	3.513083192	-16.29720693	1.95E-48	1.12E-46	99.24525514
BANK1	-2.27419896	-1.090589348	-16.28300175	2.27E-48	1.30E-46	99.15434796
RICTOR	1.090204334	5.952096295	16.29544233	1.99E-48	1.14E-46	99.13931772
TMCO4	-1.335261937	2.887442799	-16.27381342	2.51E-48	1.43E-46	99.04503142
PPP1R36	-1.585552639	-0.989774171	-16.27107286	2.58E-48	1.46E-46	99.01030032
HOXC6	-3.572290705	-4.197296017	-16.28417113	2.24E-48	1.28E-46	98.95248272
TMEM176B	-1.833657193	4.802806447	-16.26433579	2.78E-48	1.57E-46	98.78946553
PDGFA	-1.622808561	4.584819714	-16.257899	2.98E-48	1.68E-46	98.73071189
RANBP17	2.447653044	2.020524833	16.23866942	3.66E-48	2.05E-46	98.69776159
SYNC	-1.802546471	0.995968499	-16.21587022	4.68E-48	2.60E-46	98.49622653
CBLN1	3.32125317	2.423937529	16.21842411	4.55E-48	2.54E-46	98.4750796
SSH3	-1.357554568	2.954041126	-16.21234151	4.86E-48	2.69E-46	98.3798356
RINL	-1.317993765	1.820996918	-16.18136784	6.79E-48	3.74E-46	98.11977267
UPP1	-1.372302142	3.597937144	-16.17798073	7.04E-48	3.87E-46	97.95287852
HOXB4	-3.387589256	-3.296973189	-16.17543475	7.23E-48	3.95E-46	97.88912576
DCTD	-1.42842293	4.916580432	-16.17545934	7.23E-48	3.95E-46	97.83351616
TLCD3B	2.029733583	4.689118197	16.1562074	8.90E-48	4.83E-46	97.81329683
EN1	-4.242618748	-2.532445223	-16.15181779	9.33E-48	5.04E-46	97.73426219
CD151	-1.165386688	5.919711026	-16.16744163	7.88E-48	4.29E-46	97.73013698
HSD3B7	-1.255810006	1.674923139	-16.14078992	1.05E-47	5.64E-46	97.69055731
SPRY1	-1.678105423	3.215938283	-16.1122724	1.43E-47	7.64E-46	97.27141467
BCAT1	-1.97007407	4.135883894	-16.09826095	1.66E-47	8.85E-46	97.0410078
DNAH9	-1.898123855	2.759786628	-16.07413687	2.15E-47	1.14E-45	96.89547633
EMILIN1	-1.379419509	4.680929559	-16.0813246	1.99E-47	1.06E-45	96.83690414
PTX3	-2.184236977	0.589081671	-16.05957558	2.51E-47	1.33E-45	96.828713
CCN4	-2.622232147	0.095770116	-16.05806983	2.55E-47	1.34E-45	96.81058194
PLK3	-1.097133741	3.245802011	-16.0405426	3.08E-47	1.61E-45	96.52798645
TEX26	-3.167567958	-1.228956212	-16.02617549	3.59E-47	1.88E-45	96.43985837
SAA1	-3.69943174	-4.423718297	-16.0413817	3.05E-47	1.60E-45	96.36262508
PLAUR	-1.616692848	2.220830181	-15.99853982	4.83E-47	2.50E-45	96.1406874
SERPINB1	-1.248283955	3.91747182	-16.00990961	4.28E-47	2.23E-45	96.13091026
DMRTA2	-3.625062277	-1.084497924	-15.97754526	6.05E-47	3.11E-45	95.94013618
PDCD1LG2	-2.09732504	0.28907385	-15.97065232	6.52E-47	3.34E-45	95.87903045
ADGRE5	-1.467358537	3.722444601	-15.96973688	6.58E-47	3.36E-45	95.71140848
SHISAL2A	-1.808859526	-1.31892398	-15.94944949	8.18E-47	4.15E-45	95.58188418
CFAP61	-1.724239926	0.795357188	-15.94001636	9.05E-47	4.58E-45	95.55679658
DNAI4	-1.673020459	1.751451166	-15.93295601	9.76E-47	4.92E-45	95.46615893
DSG2	-3.518135568	-2.418071889	-15.92743782	1.04E-46	5.20E-45	95.33702046
SQOR	-1.334750258	1.882751847	-15.88706633	1.59E-46	7.92E-45	94.98035731
MDGA2	2.546292529	3.371252317	15.86249933	2.07E-46	1.02E-44	94.73384059
BACE2	-1.187719122	3.309935285	-15.87140261	1.89E-46	9.33E-45	94.71439782
CCDC89	-1.824592266	0.10359291	-15.86113003	2.10E-46	1.04E-44	94.7097889
MEOX2	-4.051312791	-1.330587146	-15.85016349	2.37E-46	1.16E-44	94.58957408
BMP2	2.682410063	5.549365963	15.856333	2.22E-46	1.09E-44	94.58516497
TIFA	-1.214356956	1.483335131	-15.82313882	3.16E-46	1.53E-44	94.31502481
ATCAY	2.405673646	7.405130495	15.83816548	2.69E-46	1.31E-44	94.23431635
FRY	1.086960616	6.538447037	15.81120564	3.59E-46	1.73E-44	93.93524086
ARSJ	-2.089748633	1.284401565	-15.78517223	4.74E-46	2.28E-44	93.90504214
NAP1L3	1.197309378	6.614788765	15.80696356	3.75E-46	1.81E-44	93.89073539
CXCL10	-3.183915385	-0.531276115	-15.75690293	6.40E-46	3.07E-44	93.61085
TRIM6	-1.658842841	-0.249065232	-15.75065165	6.85E-46	3.27E-44	93.52758968
SOD3	-2.002349802	2.046907237	-15.73141821	8.40E-46	3.97E-44	93.29758835
ALPK3	-1.314958578	3.191683168	-15.73651924	7.96E-46	3.78E-44	93.28637057
CLCF1	-2.051650391	-0.001667918	-15.7064543	1.10E-45	5.10E-44	93.07513201
KIF21B	1.452316149	7.071601834	15.71005793	1.06E-45	4.97E-44	92.85547938
TNK2	1.374150168	8.353257254	15.70880833	1.07E-45	5.02E-44	92.85033931
GABBR1	1.553702571	8.911553697	15.70722192	1.09E-45	5.09E-44	92.84596985
GBP5	-2.426151714	-0.13137721	-15.68253709	1.41E-45	6.55E-44	92.82453156
SLC27A3	-1.286960512	3.456033584	-15.6739049	1.55E-45	7.16E-44	92.59886257
GSX2	-3.216508923	-2.475123802	-15.66814907	1.65E-45	7.59E-44	92.59037101
DRC1	-3.346118461	-1.54178602	-15.64267164	2.16E-45	9.89E-44	92.37550078
SHISA7	2.139837344	5.213266263	15.6315079	2.43E-45	1.11E-43	92.19489272
ACVR2B	1.103524463	4.973611984	15.62418186	2.63E-45	1.19E-43	92.06251203
PRR33	-2.293235069	-3.230632359	-15.61385829	2.94E-45	1.33E-43	91.9150455
TNFRSF1A	-1.412315514	5.793225175	-15.620867	2.73E-45	1.23E-43	91.90803532
SHOX2	-4.33224925	-2.344301814	-15.5935837	3.64E-45	1.64E-43	91.84695333
SERPINA1	-2.010010279	3.586790228	-15.60501762	3.23E-45	1.45E-43	91.83178029
LIF	-2.642064857	0.058948862	-15.57359137	4.51E-45	2.01E-43	91.68009009
CRTAC1	2.70668144	5.542601189	15.57786802	4.31E-45	1.92E-43	91.63639257
SNAP91	2.371605394	6.159038605	15.58384523	4.04E-45	1.81E-43	91.61575882
FAM133A	2.473949846	2.80510511	15.55520009	5.48E-45	2.42E-43	91.48213935
ALPK1	-1.31098785	2.567722046	-15.54999748	5.79E-45	2.55E-43	91.36958735
TMSB4X	-1.136076268	9.444576517	-15.55847909	5.29E-45	2.35E-43	91.34428129
SLC12A7	-1.065702886	4.442846488	-15.55498248	5.49E-45	2.42E-43	91.26008965
RGS16	-1.924703355	2.770010196	-15.53030401	7.14E-45	3.13E-43	91.11692034
ANG	-1.541254376	-0.726406308	-15.50475021	9.36E-45	4.09E-43	90.91852775
ANKRD53	-1.457156278	-0.160962353	-15.49681804	1.02E-44	4.43E-43	90.85417163
MORN3	-1.946485674	0.849093202	-15.48683198	1.13E-44	4.90E-43	90.76590897
SKAP2	-1.621290143	4.202856681	-15.49115084	1.08E-44	4.70E-43	90.58879373
RYR3	-2.055791012	3.177048195	-15.46360299	1.45E-44	6.22E-43	90.37159886
PLAU	-2.116389252	1.870784654	-15.43827126	1.89E-44	8.10E-43	90.21050274
SCG3	1.867184784	8.928565155	15.4237675	2.21E-44	9.39E-43	89.84362968
SPRY2	-1.212896483	5.695246017	-15.42522982	2.17E-44	9.27E-43	89.83883251
FRRS1	-1.735869388	0.091510076	-15.39066613	3.13E-44	1.32E-42	89.7518783
PHF11	-1.199090375	3.492816476	-15.40002191	2.84E-44	1.20E-42	89.7057165
DNAJC12	1.161497767	4.233857746	15.37496978	3.70E-44	1.55E-42	89.51124764
LRIT2	2.587196785	0.017326263	15.37705337	3.62E-44	1.52E-42	89.46546525
PDLIM3	-1.49219541	4.000456268	-15.36347276	4.18E-44	1.75E-42	89.26138974
C1orf87	-2.924519551	-2.457765327	-15.34958655	4.84E-44	2.01E-42	89.24485154
SGMS2	-1.610268371	0.408943647	-15.33706226	5.52E-44	2.29E-42	89.19387733
CIBAR2	-2.71063255	-5.108971962	-15.36852282	3.96E-44	1.66E-42	89.16175518
LCTL	-1.923432589	-0.466542295	-15.33094655	5.89E-44	2.44E-42	89.11566583
IGF2BP2	-2.573203811	0.078068596	-15.2984707	8.30E-44	3.40E-42	88.79149419
HSPB1	-1.667227747	6.584374125	-15.31288822	7.13E-44	2.94E-42	88.67167523
C1S	-1.855911507	5.561112295	-15.30773039	7.53E-44	3.10E-42	88.60872577
AOX1	-2.130783668	-0.470575106	-15.27444222	1.07E-43	4.36E-42	88.52837747
AEBP1	-2.951279037	6.129237817	-15.29322086	8.77E-44	3.58E-42	88.48368598
ARL9	-2.493985235	-1.623715322	-15.26525637	1.18E-43	4.79E-42	88.39734572
FERMT1	3.100130817	5.727167072	15.25126572	1.37E-43	5.50E-42	88.21065728
DYRK3	-1.067931164	2.951606228	-15.2371768	1.58E-43	6.36E-42	88.05634712
PPM1L	1.042901834	6.511704408	15.25247879	1.35E-43	5.44E-42	88.02895521
DENND2A	-1.170815231	6.326583716	-15.25293881	1.34E-43	5.43E-42	88.02835868
LTBP1	-1.566423774	4.821227054	-15.22565743	1.79E-43	7.16E-42	87.75966694
SOCS3	-2.427567191	3.111010986	-15.2141766	2.02E-43	8.04E-42	87.74402533
MARCHF8	1.084576016	6.363123155	15.22171777	1.86E-43	7.45E-42	87.71291161
OTOS	-3.005382685	-2.029767293	-15.19562658	2.45E-43	9.71E-42	87.66602197
MAP2	1.339450787	9.479196277	15.20765226	2.16E-43	8.60E-42	87.59690029
CASP1	-1.525906055	2.806587363	-15.19226318	2.54E-43	1.00E-41	87.57728439
HORMAD2	-2.314437846	-3.730931233	-15.19109131	2.57E-43	1.01E-41	87.46085331
WEE1	-1.581677833	3.687735863	-15.18555543	2.73E-43	1.07E-41	87.41791008
GDAP1L1	2.269851142	5.439630519	15.17860974	2.93E-43	1.15E-41	87.41369209
ADA2	-1.353074733	4.653451376	-15.18334964	2.79E-43	1.09E-41	87.32692362
GNG12	-1.934244135	5.170932069	-15.17330879	3.10E-43	1.21E-41	87.2016612
RSPH4A	-1.806263489	0.537415392	-15.1440972	4.22E-43	1.63E-41	87.17913745
PABPC5	2.183279859	2.609919457	15.14422775	4.21E-43	1.63E-41	87.17879596
IQGAP1	-1.34723145	5.99638412	-15.1666345	3.33E-43	1.30E-41	87.12215005
MIPOL1	1.778587414	2.312315	15.11057243	6.00E-43	2.30E-41	86.82769354
HDAC4	1.070081792	6.241888572	15.13564741	4.61E-43	1.78E-41	86.81557463
KLHDC7A	-2.994504609	-4.603403181	-15.11944019	5.47E-43	2.10E-41	86.66498447
PIANP	1.234410772	6.461036429	15.11300907	5.85E-43	2.24E-41	86.57471133
MBNL3	-1.435424977	2.24475298	-15.08938048	7.50E-43	2.84E-41	86.55500394
SATB1	1.12682558	6.743290603	15.10697204	6.23E-43	2.38E-41	86.49929564
STARD10	1.03989033	4.642703768	15.08906326	7.52E-43	2.85E-41	86.46288619
FAM110C	-2.485255508	0.252607814	-15.05210432	1.11E-42	4.17E-41	86.22052628
EYA4	-2.9742615	-0.245859852	-15.04971889	1.14E-42	4.26E-41	86.19652484
MMP14	-1.78074153	5.575865939	-15.06124784	1.01E-42	3.80E-41	86.02378499
KCNB1	1.525886703	6.144885255	15.02852584	1.42E-42	5.30E-41	85.72335871
FAH	-1.111018718	3.564374141	-15.01762573	1.59E-42	5.93E-41	85.69480125
FZD6	-1.380468896	2.288844677	-14.99366228	2.05E-42	7.59E-41	85.55616837
CD101	-1.738075152	0.407463609	-14.96194765	2.85E-42	1.05E-40	85.28484831
FSIP1	-1.231994343	-0.062466887	-14.95067908	3.21E-42	1.18E-40	85.15803897
ZC2HC1C	-1.217531591	1.214299749	-14.93186243	3.91E-42	1.43E-40	84.96915661
GPR1	-3.164665382	-3.974812329	-14.93979263	3.60E-42	1.32E-40	84.88836707
SLC16A4	-1.356186042	3.212370016	-14.93558786	3.76E-42	1.37E-40	84.86461323
POSTN	-4.315366488	-0.7367873	-14.91420712	4.70E-42	1.70E-40	84.78771994
NPNT	-2.413563827	3.083300938	-14.92923502	4.02E-42	1.46E-40	84.76991508
SOD2	-1.698696236	8.038414791	-14.92737674	4.09E-42	1.49E-40	84.68383785
MACC1	-2.424948066	-2.435795136	-14.90319668	5.27E-42	1.89E-40	84.59802614
VDR	-2.001206559	-1.401284057	-14.89535268	5.72E-42	2.05E-40	84.55719282
ZNF474	-2.172896339	-2.054664714	-14.89511171	5.74E-42	2.05E-40	84.52824534
TMEM100	2.604411113	6.036996672	14.89323513	5.85E-42	2.08E-40	84.39884713
ECE1	-1.039176695	6.442473956	-14.90227837	5.32E-42	1.91E-40	84.3620546
SIT1	-2.258051324	-3.299503644	-14.83550503	1.07E-41	3.77E-40	83.8309709
SEMA4G	1.006731412	3.486289673	14.81215618	1.36E-41	4.75E-40	83.69017178
SEPTIN3	1.244033189	8.218874026	14.82877272	1.15E-41	4.04E-40	83.6055048
TUB	1.223950759	7.043916576	14.81713478	1.29E-41	4.53E-40	83.47434427
TNR	2.188903708	9.13904362	14.81357822	1.34E-41	4.69E-40	83.46003976
RDH10	-1.426412818	3.861300821	-14.80598813	1.45E-41	5.05E-40	83.44963517
NMI	-1.23344297	2.728435737	-14.78705815	1.77E-41	6.12E-40	83.37853451
SEMA6B	1.498864351	6.079385865	14.79779531	1.58E-41	5.49E-40	83.32508837
NTNG2	1.520299393	5.249894267	14.78123703	1.88E-41	6.47E-40	83.23235987
H2BC9	-2.515360565	-4.427803563	-14.78620553	1.79E-41	6.16E-40	83.2287441
CIITA	-1.803932208	3.278622026	-14.78044773	1.90E-41	6.50E-40	83.22722721
HMGA2	-3.189056284	-4.160287217	-14.77770943	1.95E-41	6.67E-40	83.20592904
PDLIM1	-1.833441648	2.245454173	-14.76665001	2.19E-41	7.45E-40	83.18098327
MICALL2	-1.431746459	4.643727	-14.78034248	1.90E-41	6.50E-40	83.12417511
APOBR	-1.360579112	2.399416592	-14.75226685	2.55E-41	8.58E-40	83.04137402
ISG20	-1.503256963	1.28659419	-14.74476099	2.75E-41	9.20E-40	83.02596918
TAFA3	-2.175729543	-2.490819886	-14.7477935	2.67E-41	8.95E-40	82.98712393
CXXC4	1.390285024	5.199079187	14.74701741	2.69E-41	9.01E-40	82.87345592
RUNDC3A	1.647050477	6.537919326	14.75361247	2.51E-41	8.48E-40	82.84492766
HOXC8	-3.224887148	-4.928862908	-14.74905352	2.63E-41	8.85E-40	82.83886917
LGR6	-3.58821267	-0.073539438	-14.71463678	3.76E-41	1.25E-39	82.71735945
EMILIN3	-3.272463238	1.111145579	-14.71890744	3.60E-41	1.20E-39	82.71385806
WDR38	-2.941049837	-1.853376047	-14.70702229	4.08E-41	1.35E-39	82.61933756
RNF165	1.722747459	4.968606316	14.71306508	3.83E-41	1.27E-39	82.57605687
NAMPT	-1.348177084	5.925998003	-14.72107025	3.52E-41	1.17E-39	82.47969244
ANGPT1	-1.966210744	2.031920961	-14.68403457	5.17E-41	1.71E-39	82.34041696
TEAD2	-1.342333554	2.296477068	-14.68130661	5.32E-41	1.75E-39	82.31803488
MAP3K7CL	-1.916842788	1.265619465	-14.65254014	7.18E-41	2.35E-39	82.06559582
MMP11	-1.571476603	0.315768703	-14.64582923	7.69E-41	2.51E-39	82.01948467
LAMC1	-1.318729084	5.565149434	-14.66543723	6.28E-41	2.06E-39	81.90438635
CDHR1	2.203840599	5.44312721	14.64351904	7.88E-41	2.56E-39	81.84343679
EPOP	1.492380651	3.997597066	14.62234969	9.82E-41	3.18E-39	81.71577913
CSDC2	2.663532352	5.844225868	14.61075545	1.11E-40	3.58E-39	81.49959493
RCAN3	-1.396267721	1.761659057	-14.59392828	1.32E-40	4.23E-39	81.45244005
AP1S3	-1.267404336	-0.34202018	-14.59042206	1.37E-40	4.37E-39	81.43992409
ANTXR2	-1.200078287	3.67600141	-14.60723839	1.15E-40	3.70E-39	81.42061536
FAM13C	1.281462613	5.058206897	14.60079173	1.23E-40	3.94E-39	81.36782322
ARPP21	1.822281028	5.614095667	14.60162291	1.22E-40	3.92E-39	81.36305529
SRPX2	-2.132709513	1.884469177	-14.58713348	1.41E-40	4.52E-39	81.34478731
BCL2L12	-1.285459417	1.478684958	-14.57050071	1.68E-40	5.31E-39	81.22888955
TMEM67	-1.040884536	3.176898603	-14.57788137	1.56E-40	4.94E-39	81.18295502
C1orf54	-1.056198976	3.001160688	-14.56919302	1.70E-40	5.38E-39	81.11012575
EYA2	-1.777321767	3.034327371	-14.56058726	1.86E-40	5.87E-39	80.98031611
POLR2F	1.137134273	6.688409021	14.57487388	1.61E-40	5.09E-39	80.97233553
ELFN2	2.313322514	6.039654119	14.53546241	2.42E-40	7.58E-39	80.67713917
CCDC152	-1.736254879	0.35309225	-14.4963293	3.62E-40	1.13E-38	80.48516856
SMIM10	-1.361630542	1.925133863	-14.47750426	4.40E-40	1.37E-38	80.24800647
UNC93B1	-1.323797559	3.870116456	-14.48902591	3.90E-40	1.22E-38	80.17860764
APOL4	-2.433575477	2.091103812	-14.46606839	4.95E-40	1.53E-38	80.06786719
VAMP5	-1.162791287	4.343699145	-14.48029483	4.27E-40	1.33E-38	80.05211076
ZNF600	-1.054957628	0.779754263	-14.45352193	5.63E-40	1.73E-38	80.04699165
TENT5A	-1.314238163	3.340870718	-14.46613279	4.95E-40	1.53E-38	79.99844397
EFNB2	-1.235298006	3.181826251	-14.46287554	5.11E-40	1.58E-38	79.98710032
GRIA2	1.49301958	7.55491182	14.47649011	4.44E-40	1.38E-38	79.95339846
RBPMS	-1.241573746	2.789591265	-14.44229456	6.33E-40	1.93E-38	79.8169507
FBLN5	-1.602843392	3.713581317	-14.45055054	5.81E-40	1.78E-38	79.78736991
REPS2	1.87893912	5.427470263	14.44256285	6.31E-40	1.93E-38	79.74815457
SLC25A45	-1.30311078	1.680134552	-14.42607416	7.48E-40	2.28E-38	79.73766782
PLS3	-1.067469613	5.93313957	-14.45057915	5.81E-40	1.78E-38	79.68584573
IL13RA2	-3.280211932	-0.294045072	-14.41648356	8.26E-40	2.51E-38	79.66513382
LINC00634	1.501580838	4.671173465	14.41639848	8.26E-40	2.51E-38	79.53268815
PLCB1	1.389197719	6.292556418	14.40786483	9.02E-40	2.73E-38	79.28101619
SMIM18	2.503939937	1.772671787	14.3775123	1.23E-39	3.72E-38	79.26047347
TMEM255B	-1.123078581	1.514189363	-14.37611288	1.25E-39	3.76E-38	79.23936473
PLEKHG1	-1.159709077	4.39393255	-14.3917222	1.07E-39	3.22E-38	79.13802685
SOCS2	-1.656445837	3.220048656	-14.37889267	1.22E-39	3.67E-38	79.10010316
EID3	-1.870886343	-0.738728922	-14.34556869	1.71E-39	5.13E-38	78.9372739
ABRACL	-1.02990024	2.231803093	-14.33315592	1.95E-39	5.81E-38	78.76149835
ADAMTSL4	-1.439244467	1.411554075	-14.3229438	2.16E-39	6.43E-38	78.69258527
ADAM29	3.188469459	-1.947833625	14.34195877	1.78E-39	5.32E-38	78.59625311
DLL3	2.717357852	7.217014792	14.32850989	2.04E-39	6.09E-38	78.47947057
JPH3	2.524688728	5.378052891	14.30259932	2.67E-39	7.87E-38	78.37934478
PAK5	2.485891614	2.984765186	14.28710156	3.13E-39	9.16E-38	78.34830514
ELK3	-1.097938447	4.432626483	-14.31396685	2.37E-39	7.04E-38	78.34082709
FES	-1.032354468	3.101836171	-14.29654271	2.84E-39	8.36E-38	78.30355953
FXYD2	2.681521776	0.288120284	14.28907692	3.06E-39	9.00E-38	78.29499049
HOXA7	-3.665680316	-4.425016036	-14.29025924	3.03E-39	8.90E-38	78.24286411
TMEFF2	2.23380436	5.060074857	14.28399654	3.23E-39	9.44E-38	78.19631971
TFCP2L1	-2.519808402	1.729278761	-14.26289898	4.01E-39	1.17E-37	78.01549011
MYZAP	-2.129776549	-1.484235451	-14.23517843	5.33E-39	1.55E-37	77.80151635
CHST2	-1.149170168	4.752891035	-14.26005435	4.13E-39	1.20E-37	77.76579835
TNFAIP8	-1.488854217	0.812479526	-14.21647646	6.46E-39	1.86E-37	77.62628446
KDELR3	-1.441264655	0.107180775	-14.21233202	6.74E-39	1.94E-37	77.5899008
CRB2	-1.960701993	4.290094499	-14.21513126	6.54E-39	1.88E-37	77.32262407
RBP3	2.61309101	0.164439656	14.18323971	9.07E-39	2.59E-37	77.22072306
DNAJC22	-1.504963109	1.215198389	-14.16146652	1.13E-38	3.23E-37	77.0558577
LRRC4	1.052600069	5.873162952	14.16872747	1.05E-38	3.00E-37	76.84537238
SLC1A6	3.250430383	2.503179883	14.12980457	1.57E-38	4.43E-37	76.75032568
CD274	-1.428415703	1.158524469	-14.12653625	1.62E-38	4.57E-37	76.70515496
MAP3K6	-1.070370124	3.813916041	-14.14606443	1.33E-38	3.76E-37	76.68599723
ZC3H12B	1.687147333	3.233790768	14.11627971	1.80E-38	5.04E-37	76.59493379
MX1	-1.560921057	4.770091066	-14.14491995	1.34E-38	3.80E-37	76.58425521
VSTM1	-2.4619709	-4.049149785	-14.11681427	1.79E-38	5.02E-37	76.47129804
ZC4H2	1.11816627	4.63588499	14.10855742	1.95E-38	5.45E-37	76.36238319
PAX3	-3.401906506	-4.81765027	-14.09678893	2.20E-38	6.08E-37	76.24871497
CLEC18B	-1.923943687	0.084389693	-14.07956437	2.62E-38	7.19E-37	76.24445413
FHL3	-1.037421463	4.088693069	-14.10087591	2.11E-38	5.85E-37	76.20018623
CTTNBP2	1.376698327	6.046060885	14.10322295	2.06E-38	5.72E-37	76.18441394
BEX1	1.224893567	7.234242497	14.10678459	1.98E-38	5.54E-37	76.17029545
OLIG2	1.757037246	8.266451774	14.1041547	2.04E-38	5.68E-37	76.15204088
ARSL	-1.328303134	1.29528462	-14.07002135	2.89E-38	7.89E-37	76.12969664
SEC61G	-1.558226413	5.067465282	-14.09813964	2.17E-38	6.01E-37	76.09672843
SPATA17	-1.507212072	0.457821298	-14.06434498	3.06E-38	8.34E-37	76.08961069
NEK6	-1.139067534	5.570981999	-14.09635689	2.21E-38	6.10E-37	76.06724701
SSTR5	2.99445119	-2.127198809	14.09060248	2.34E-38	6.46E-37	76.06379543
PRPS2	-1.444616108	2.922768768	-14.07415715	2.77E-38	7.58E-37	76.03539951
TCEAL2	1.176880757	6.602823416	14.08777979	2.41E-38	6.63E-37	75.98809129
CA13	-1.101949483	1.704459869	-14.05439324	3.39E-38	9.17E-37	75.95916113
SPTBN2	1.492846049	6.786852746	14.0828813	2.53E-38	6.96E-37	75.94193633
SEC24D	-1.009375337	3.666413859	-14.06388681	3.07E-38	8.37E-37	75.87034116
DLGAP1	1.597496953	6.477609369	14.07191511	2.83E-38	7.75E-37	75.84990271
CNGA3	-2.502572624	2.611170408	-14.05569158	3.34E-38	9.07E-37	75.8312073
PTPN7	-1.98310463	0.549616029	-14.03747406	4.02E-38	1.08E-36	75.81136523
ZBTB42	-1.368358199	1.757820114	-14.03911047	3.96E-38	1.06E-36	75.79151001
AKAP6	1.088643716	7.086602149	14.06141934	3.15E-38	8.57E-37	75.70880379
RAB33A	1.558296784	4.00451373	14.02622149	4.51E-38	1.20E-36	75.62844891
MT1M	-1.870956301	2.633150294	-14.03311738	4.21E-38	1.13E-36	75.62755552
DNALI1	-1.25089555	4.89837288	-14.04121768	3.87E-38	1.04E-36	75.52744076
SOX6	1.351369732	6.681082283	14.03109594	4.30E-38	1.15E-36	75.41553897
NFE2L3	-1.162672969	1.250971864	-13.99666046	6.10E-38	1.62E-36	75.39327801
HERC5	-1.509156567	3.187985076	-14.00769527	5.45E-38	1.45E-36	75.3286765
HPD	-2.356450904	-1.57402538	-13.98691287	6.74E-38	1.78E-36	75.29561232
SH2D2A	-1.710671312	-1.859798759	-13.96520005	8.40E-38	2.21E-36	75.05742203
PID1	1.435079911	6.517274886	13.99267938	6.35E-38	1.68E-36	75.03592292
TENT5B	-2.188465816	-0.435332483	-13.95923784	8.93E-38	2.34E-36	75.03128691
GDNF	2.378132995	0.873330275	13.9616582	8.71E-38	2.28E-36	75.02955942
CARD19	-1.271882384	3.314335538	-13.97727737	7.43E-38	1.96E-36	75.01886571
ELF4	-1.363735018	2.057717442	-13.95555624	9.27E-38	2.42E-36	74.92465916
IQUB	-1.461694951	-0.387361356	-13.94705107	1.01E-37	2.63E-36	74.90634636
CFI	-1.939005509	0.514196838	-13.94206996	1.06E-37	2.76E-36	74.84998852
APCDD1L	-3.175106384	-3.945412583	-13.93793557	1.11E-37	2.86E-36	74.71595269
RBM47	-1.537681531	2.410112922	-13.93870146	1.10E-37	2.84E-36	74.71312404
PNPLA4	-1.637057732	2.43721988	-13.93946606	1.09E-37	2.83E-36	74.71226843
PTGS1	-1.534613859	3.937500611	-13.95040492	9.77E-38	2.55E-36	74.66931792
FSD1	1.324322765	5.130720446	13.94414307	1.04E-37	2.70E-36	74.65516562
ANKK1	-2.094428276	-3.486898066	-13.93226568	1.17E-37	3.02E-36	74.64921263
PIRT	-2.449116835	2.119936786	-13.92624294	1.25E-37	3.21E-36	74.5691909
SPA17	-1.409665646	1.560130036	-13.89963958	1.64E-37	4.18E-36	74.39497635
S100A13	-1.365001352	2.020545534	-13.88500361	1.90E-37	4.84E-36	74.2157114
CAV2	-1.301400531	3.127358609	-13.89484092	1.72E-37	4.38E-36	74.20575968
AMOTL2	1.247333371	6.646894948	13.90258533	1.59E-37	4.06E-36	74.11194869
RGS3	-1.005923142	4.146751078	-13.87630505	2.07E-37	5.27E-36	73.92060813
PCED1B	-1.362936913	1.499085242	-13.85171329	2.66E-37	6.72E-36	73.91669811
CALCRL	1.888330687	6.53994861	13.87375765	2.13E-37	5.40E-36	73.85438194
RTN1	1.481491928	8.299238177	13.86563562	2.31E-37	5.86E-36	73.73854598
RBMS1	-1.062791812	4.140211417	-13.85709901	2.52E-37	6.37E-36	73.72499908
ATOH8	1.953204449	5.980791588	13.84756831	2.77E-37	6.99E-36	73.63887555
SLIT1	1.979425399	7.58750673	13.8439278	2.88E-37	7.23E-36	73.51479063
LRGUK	-1.739551242	-0.642141809	-13.79492821	4.73E-37	1.18E-35	73.37933233
FAS	-1.283155644	2.384660899	-13.79802702	4.58E-37	1.14E-35	73.31183974
MAST1	1.71080278	5.426790477	13.80861615	4.12E-37	1.03E-35	73.28772565
ZMYND12	-1.616236531	0.486953415	-13.78288955	5.34E-37	1.32E-35	73.25546403
COL8A2	-1.722041177	2.70216194	-13.78673088	5.14E-37	1.27E-35	73.14156695
MAN1C1	-1.574522509	5.091951611	-13.8002604	4.48E-37	1.12E-35	73.08146294
ITGA5	-1.318641834	4.077616486	-13.78282033	5.34E-37	1.32E-35	72.97283471
ITGB3	-1.650677764	0.447912151	-13.75408446	7.15E-37	1.74E-35	72.96750275
NMNAT3	-1.792065478	1.614988433	-13.75822037	6.85E-37	1.67E-35	72.95340569
ZNF804A	2.12951804	2.93578057	13.75283705	7.24E-37	1.76E-35	72.95111857
SERPINE1	-2.41007269	3.467109983	-13.76865831	6.17E-37	1.52E-35	72.85576063
SLITRK5	1.471737223	5.055303674	13.76018523	6.72E-37	1.64E-35	72.82577619
EFHC2	-2.166970198	0.510310234	-13.74022271	8.22E-37	1.98E-35	72.8190765
GRIK1	-2.199217204	2.16847682	-13.75067885	7.40E-37	1.79E-35	72.80850696
NECTIN1	1.191070315	6.225360291	13.76504194	6.40E-37	1.57E-35	72.74227912
LMO2	-1.136835819	5.375823264	-13.76328267	6.51E-37	1.59E-35	72.70235042
TLR3	-1.213373997	2.813607562	-13.73954567	8.28E-37	1.99E-35	72.68370205
PRR36	1.583075088	5.294806449	13.74808041	7.59E-37	1.84E-35	72.6825093
SH3GL2	2.150326237	6.159996281	13.75150991	7.33E-37	1.78E-35	72.67517814
ALOX5AP	-1.756026308	3.629421442	-13.74534089	7.81E-37	1.89E-35	72.62375713
GMPR	-1.686752086	3.63885349	-13.74499485	7.83E-37	1.89E-35	72.62191766
LENG9	-1.21621672	0.012047633	-13.71614479	1.05E-36	2.51E-35	72.59367022
SLCO5A1	2.185372761	2.336764236	13.714545	1.07E-36	2.54E-35	72.5770554
H2AW	1.731261816	3.734520363	13.71754572	1.03E-36	2.48E-35	72.55169363
IFITM10	2.481886997	4.370181716	13.68504869	1.43E-36	3.40E-35	72.21847361
KLHL26	-1.594171802	3.221535583	-13.69183204	1.34E-36	3.18E-35	72.13739706
UPK2	1.724097846	0.125047675	13.66218251	1.81E-36	4.25E-35	72.02583555
ADAM22	1.06586476	7.08704808	13.69346041	1.32E-36	3.14E-35	71.99333528
CHRNA1	-2.842268669	-1.192025022	-13.65462177	1.95E-36	4.56E-35	71.97922416
PCOLCE	-1.407028763	2.679106478	-13.66808405	1.70E-36	4.01E-35	71.96931807
CXCL9	-2.65496855	-0.96845931	-13.6523521	1.99E-36	4.66E-35	71.95710671
BST2	-1.456642986	5.002054044	-13.65761629	1.89E-36	4.44E-35	71.65165976
MDFIC	-1.419927517	3.619826112	-13.64341747	2.18E-36	5.09E-35	71.61547113
PTPN22	-1.932214692	-1.898312195	-13.61967247	2.77E-36	6.40E-35	71.60984691
APOL1	-1.39118341	3.286738411	-13.62864722	2.53E-36	5.86E-35	71.50621915
CADM2	1.230655434	7.642678116	13.63590161	2.35E-36	5.46E-35	71.41848526
LOX	-1.463685259	1.49352363	-13.59557195	3.53E-36	8.12E-35	71.34862378
EIF3L	1.031786669	7.111100194	13.6290432	2.52E-36	5.84E-35	71.3471364
DLL1	1.667502869	6.204191045	13.61055066	3.04E-36	7.01E-35	71.2196624
NOG	2.469368734	3.494880355	13.5608568	5.00E-36	1.14E-34	71.02481762
CBR1	-1.794760716	5.085885861	-13.59179445	3.67E-36	8.42E-35	70.99017634
BEST4	-1.606672352	-0.758397917	-13.5529492	5.42E-36	1.22E-34	70.9663899
RGN	-1.735359375	2.78955472	-13.56854867	4.63E-36	1.06E-34	70.9449523
TYMP	-1.814690928	2.641898597	-13.56134425	4.98E-36	1.13E-34	70.88516574
SCN3A	1.716612659	6.034375518	13.56781514	4.67E-36	1.07E-34	70.81092367
USP49	1.260718971	4.641861176	13.55389244	5.37E-36	1.21E-34	70.78914232
PCDH11X	3.056538604	2.301292413	13.53317276	6.61E-36	1.48E-34	70.77193365
SYTL3	-1.172429033	1.627154719	-13.53285471	6.63E-36	1.49E-34	70.72645886
ITGA7	-1.383269551	6.17462975	-13.56383923	4.86E-36	1.11E-34	70.70225848
SERPINA3	-2.602929625	-0.328324434	-13.50821449	8.49E-36	1.90E-34	70.52035862
CD2	-2.329074104	-1.543593659	-13.46530012	1.30E-35	2.88E-34	70.0934882
TRAF5	-1.128926534	2.695798521	-13.471446	1.23E-35	2.71E-34	70.02344705
RAC2	-1.40983639	2.171427183	-13.46602967	1.29E-35	2.86E-34	70.00814199
TMEM185B	-1.087793859	4.512959394	-13.47554363	1.18E-35	2.61E-34	69.86776044
TCF23	-2.529534406	-3.355455547	-13.44768328	1.56E-35	3.42E-34	69.86289531
DNAH5	-1.647657003	1.3131013	-13.4411683	1.66E-35	3.64E-34	69.8179426
MYCBPAP	-1.622651583	-0.499795962	-13.43039869	1.85E-35	4.05E-34	69.75438426
WASF1	1.230901872	6.230146214	13.45642257	1.43E-35	3.14E-34	69.65628188
GAS2L3	-1.798425833	1.147282614	-13.4231539	1.99E-35	4.34E-34	69.64311161
NKAIN1	2.001816294	4.180905776	13.41903906	2.07E-35	4.52E-34	69.55594244
PCSK5	-1.035701427	3.131805416	-13.4060428	2.36E-35	5.13E-34	69.32935424
ECM2	-1.777541146	3.645616621	-13.41107757	2.24E-35	4.89E-34	69.28201766
GIMAP2	-1.116785464	2.469603439	-13.38243401	2.98E-35	6.45E-34	69.16609183
HLA.DOA	-1.925932729	3.603110902	-13.39272625	2.69E-35	5.84E-34	69.09950285
AK4	-1.344605589	5.294384392	-13.40107412	2.48E-35	5.38E-34	69.08308941
KLRC4	3.060028159	-1.137114583	13.37261256	3.29E-35	7.09E-34	69.04762234
PCBP3	1.876082807	3.650430128	13.36350446	3.60E-35	7.73E-34	69.03849427
KLRC4.KLRK1	2.925108137	-0.567055685	13.36180035	3.67E-35	7.84E-34	68.98722299
GPNMB	-2.168877067	4.353342368	-13.38577731	2.89E-35	6.25E-34	68.96744327
CTBS	-1.027256126	1.041432572	-13.34410658	4.37E-35	9.31E-34	68.88653668
MEIS1	-1.002835485	3.604999599	-13.36588086	3.52E-35	7.57E-34	68.87376427
TUBB6	-1.516817152	3.832225258	-13.36539582	3.54E-35	7.60E-34	68.81978713
OAS1	-1.562148724	3.292258825	-13.35877262	3.78E-35	8.06E-34	68.80995022
ZDHHC1	-1.349032499	2.84811306	-13.34292652	4.43E-35	9.39E-34	68.71753852
CYP27A1	-1.528281932	4.875786812	-13.36272962	3.63E-35	7.78E-34	68.71597164
MSR1	-1.752306857	3.419301534	-13.34345755	4.40E-35	9.35E-34	68.63586372
EHD2	-1.128968976	5.222021429	-13.34907902	4.16E-35	8.87E-34	68.57015072
HOXB2	-2.543560057	-1.869858901	-13.30140694	6.69E-35	1.40E-33	68.47491519
BTN2A2	-1.015113134	3.335361545	-13.3208077	5.52E-35	1.16E-33	68.46076154
CTSZ	-1.16411057	5.844631374	-13.33641405	4.72E-35	1.00E-33	68.43403502
TCIRG1	-1.168743422	3.689852126	-13.31819049	5.66E-35	1.19E-33	68.38306977
OSBPL3	-1.161271004	4.534186886	-13.32208668	5.45E-35	1.15E-33	68.33991049
TRIM5	-1.149055525	3.080536944	-13.30447888	6.49E-35	1.36E-33	68.32216321
MR1	-1.068719904	4.117892637	-13.30798995	6.27E-35	1.32E-33	68.24013742
NDST4	3.841437471	-0.700834805	13.27826906	8.42E-35	1.75E-33	68.11914379
CPPED1	-1.126345743	3.4348933	-13.28423963	7.94E-35	1.65E-33	68.07882396
GRID1	1.113042208	5.563175164	13.29242593	7.32E-35	1.53E-33	68.07489157
CDK5R1	1.463697217	6.445936761	13.29427656	7.18E-35	1.50E-33	68.04612708
SLC11A1	-1.930840604	3.658510596	-13.27228815	8.94E-35	1.85E-33	67.90164862
ARL4C	-1.520349168	5.235688413	-13.27464486	8.73E-35	1.81E-33	67.83175387
PADI1	-2.167844182	-3.96393612	-13.24442664	1.18E-34	2.42E-33	67.82213187
IL15	-1.56829864	-0.762485204	-13.2326495	1.33E-34	2.70E-33	67.80621798
OAS2	-1.514216693	3.588058644	-13.25716041	1.04E-34	2.14E-33	67.77371097
NALCN	1.140834834	5.599310202	13.26141823	9.96E-35	2.06E-33	67.76623366
GCH1	-1.186089986	0.98514397	-13.23023325	1.36E-34	2.76E-33	67.76337388
GBP3	-1.85742055	3.637675712	-13.23807788	1.26E-34	2.57E-33	67.56740389
TRIP10	-1.04022257	3.822820931	-13.23401898	1.31E-34	2.67E-33	67.54252855
NSG2	2.49320488	7.063157406	13.2357581	1.28E-34	2.63E-33	67.48415976
TRIM22	-1.316298181	5.131279747	-13.23903168	1.24E-34	2.55E-33	67.48305
SLC15A3	-1.216098933	4.062725952	-13.22606376	1.41E-34	2.88E-33	67.43008186
EFCAB12	-1.662936431	-0.227073736	-13.18987411	2.03E-34	4.07E-33	67.38609529
HLA.DQA1	-2.312506157	3.550399871	-13.21803566	1.53E-34	3.10E-33	67.3659262
CSMD3	3.035823273	4.757708555	13.19144492	1.99E-34	4.01E-33	67.32577685
ALDOC	1.486686806	9.289210404	13.21955137	1.51E-34	3.06E-33	67.32024854
ADAMTS3	-2.026067452	0.233346345	-13.18318014	2.16E-34	4.34E-33	67.30861989
CP	-2.33560477	3.071069529	-13.19769126	1.87E-34	3.78E-33	67.21008758
HGF	-1.728531916	1.634873463	-13.1695899	2.48E-34	4.95E-33	67.11119464
CCR5	-1.924908561	0.626860089	-13.15839024	2.77E-34	5.51E-33	67.05452265
PDE2A	1.878314158	5.811134334	13.18493205	2.13E-34	4.27E-33	67.04633551
LAMA2	-1.349176919	3.676858281	-13.17682846	2.30E-34	4.62E-33	66.97885031
HOATZ	-2.268714224	-3.93072811	-13.15668331	2.81E-34	5.59E-33	66.97364315
IFIH1	-1.132174948	3.543247684	-13.1712518	2.44E-34	4.87E-33	66.9517183
IQGAP2	-1.831695122	2.992835354	-13.16643053	2.55E-34	5.09E-33	66.93136954
SULF2	1.284030352	8.009441794	13.1693349	2.48E-34	4.95E-33	66.7896777
ROR1	-1.448381823	0.611347439	-13.1242455	3.88E-34	7.58E-33	66.73039612
SLC44A3	-1.299939979	2.877585286	-13.13761932	3.40E-34	6.68E-33	66.69214428
SERTAD3	-1.019529933	3.115408192	-13.13798823	3.38E-34	6.66E-33	66.68448071
MYO5C	-1.355875758	2.716667309	-13.13193493	3.59E-34	7.04E-33	66.65192421
PLPPR1	1.937073905	6.152434385	13.14786578	3.07E-34	6.09E-33	66.65159429
ABCA13	-2.161924719	-1.255679711	-13.11434815	4.28E-34	8.33E-33	66.64761025
RNF150	1.110563942	5.091326148	13.14173558	3.26E-34	6.44E-33	66.63867308
KCNK5	-2.478040371	-2.660653618	-13.10951212	4.49E-34	8.73E-33	66.57805635
COL6A2	-1.830096713	4.207334604	-13.14200045	3.25E-34	6.43E-33	66.57185156
FAM166C	-2.404136409	-2.833930351	-13.09761493	5.04E-34	9.80E-33	66.45529648
CD3E	-2.139946434	-0.88664769	-13.0809119	5.95E-34	1.15E-32	66.32225377
PKIB	-1.854846825	1.387579481	-13.08711184	5.60E-34	1.08E-32	66.31397239
FHAD1	-1.610577385	0.091117123	-13.07729705	6.16E-34	1.19E-32	66.281086
NCF1	-1.479674972	0.425974283	-13.06844811	6.73E-34	1.29E-32	66.18919582
CCDC40	-1.205944013	3.253492991	-13.08258258	5.85E-34	1.13E-32	66.11328056
COL5A1	-1.98141823	2.37467198	-13.05871761	7.40E-34	1.42E-32	65.93651237
USP41	2.154062315	-2.375497657	13.05478852	7.70E-34	1.47E-32	65.90364067
FNDC11	-1.964065494	-3.113412955	-13.04250872	8.69E-34	1.65E-32	65.89819353
SLC1A1	1.612776033	5.198084382	13.05912492	7.37E-34	1.41E-32	65.85962434
C5orf49	-2.085313882	0.997036093	-13.03814232	9.07E-34	1.72E-32	65.85272516
BGN	-1.559293603	6.149497564	-13.06942987	6.66E-34	1.28E-32	65.80917809
CD96	-1.902091093	-1.956838137	-13.02781267	1.00E-33	1.90E-32	65.79328787
HOXB7	-2.349152584	-1.373666364	-13.0256003	1.03E-33	1.93E-32	65.78255772
DNAI3	-2.11809432	-1.160172438	-13.01182631	1.18E-33	2.20E-32	65.64895079
IGF2BP3	-3.054181729	-1.842240764	-13.00321404	1.28E-33	2.39E-32	65.56429944
KCNIP3	1.539789506	6.20138626	13.03711782	9.16E-34	1.73E-32	65.53376816
LPIN3	-1.627817892	0.584504566	-12.99719052	1.36E-33	2.52E-32	65.48697327
CHRNA9	-2.732896476	-2.27628999	-12.99275082	1.42E-33	2.63E-32	65.45548604
H2BU1	1.712305852	0.23313464	12.99076723	1.45E-33	2.68E-32	65.43336691
LRRC9	-2.371170062	-3.342624308	-12.99067071	1.45E-33	2.68E-32	65.39589676
TCTEX1D4	-2.044831201	-3.504787389	-12.98449925	1.54E-33	2.84E-32	65.31947255
PARP9	-1.124124526	5.113139257	-13.01662288	1.12E-33	2.11E-32	65.29835958
S100A6	-1.485317026	7.122972697	-13.0140832	1.15E-33	2.15E-32	65.28872645
GPR65	-1.912182248	0.630053519	-12.9716858	1.74E-33	3.22E-32	65.23012708
CFAP161	-1.997082496	-2.772809404	-12.96323076	1.90E-33	3.49E-32	65.14513434
RIOX1	-1.02893228	1.748166252	-12.9636032	1.89E-33	3.48E-32	65.11906365
CCL5	-1.861998261	0.623114348	-12.94349948	2.30E-33	4.21E-32	64.95706443
PDIA5	-1.181605815	2.060463325	-12.9431477	2.31E-33	4.22E-32	64.88639141
EPSTI1	-1.391158014	2.144431953	-12.94171164	2.34E-33	4.27E-32	64.85247216
FAM222A	1.413930327	5.892530446	12.96221206	1.91E-33	3.52E-32	64.81719112
LINGO1	1.466227094	7.082662632	12.96524678	1.86E-33	3.43E-32	64.78555757
EFCAB5	1.292180001	-0.315001954	12.91545879	3.03E-33	5.49E-32	64.69743448
IRF1	-1.24110215	3.062352672	-12.92826345	2.67E-33	4.86E-32	64.62403678
PSD4	-1.094001886	3.298783368	-12.90990301	3.20E-33	5.78E-32	64.42482023
CFAP73	-2.396189416	-2.545965544	-12.88470754	4.09E-33	7.35E-32	64.39959215
DYNLT3	-1.341210886	3.749298991	-12.90784035	3.26E-33	5.90E-32	64.33607483
GCK	-1.792666117	0.799541131	-12.87342176	4.57E-33	8.17E-32	64.27041082
TMEM121B	1.10103463	4.533744753	12.8921295	3.81E-33	6.85E-32	64.26587808
CCDC153	-1.161164732	-0.498913257	-12.86559779	4.94E-33	8.78E-32	64.23077952
PGAP4	1.656753628	4.944961619	12.88396199	4.12E-33	7.39E-32	64.1831012
MYD88	-1.159212487	4.18032203	-12.89384807	3.74E-33	6.74E-32	64.16334645
FGF12	1.477693341	5.751641074	12.88664955	4.02E-33	7.22E-32	64.1000359
EPHA2	-1.3222144	2.519422856	-12.86600149	4.92E-33	8.76E-32	64.07827745
DPP4	-1.677982484	-0.171724133	-12.8502054	5.74E-33	1.02E-31	64.07701623
NKX2.5	-3.130586657	-3.627019136	-12.82538491	7.32E-33	1.29E-31	63.8056889
SLC2A9	-1.127975887	0.977209665	-12.81857751	7.82E-33	1.38E-31	63.749569
RHOD	-1.864457918	-1.347096098	-12.81557393	8.05E-33	1.42E-31	63.74637337
SORCS3	1.606861737	4.527904871	12.82664404	7.23E-33	1.28E-31	63.67691341
USP54	1.056746349	6.874692906	12.83998248	6.34E-33	1.12E-31	63.56028908
CXCR3	-2.250819488	-3.615155103	-12.79789277	9.57E-33	1.67E-31	63.52171216
CFH	-1.351619935	3.289190237	-12.80869647	8.61E-33	1.51E-31	63.42624121
RUNX1	-1.61776067	3.330866063	-12.81020702	8.49E-33	1.49E-31	63.42199438
WWTR1	-1.495781648	5.73985635	-12.8152697	8.08E-33	1.42E-31	63.32338142
HSPB7	-1.546351814	0.581529133	-12.7725795	1.23E-32	2.13E-31	63.30968306
SPATA18	-1.992586571	-0.128701525	-12.76691115	1.29E-32	2.24E-31	63.26791753
MYOF	-1.323272068	4.294367656	-12.79959913	9.41E-33	1.65E-31	63.23062651
SNAI1	-1.55963123	-0.358019872	-12.75952988	1.39E-32	2.41E-31	63.20463252
ITGA3	-1.2406331	4.935499748	-12.80096185	9.29E-33	1.63E-31	63.20224697
CYP17A1	1.749648904	-2.529456421	12.77057451	1.25E-32	2.17E-31	63.17877753
EFS	1.117005831	6.314674754	12.78366054	1.10E-32	1.92E-31	63.03339884
LRRTM4	2.055136707	3.94735372	12.74301463	1.63E-32	2.82E-31	62.95912269
FLRT1	1.485670548	4.4235701	12.75123808	1.51E-32	2.61E-31	62.94793324
BTBD19	-1.134989417	1.631480383	-12.73290931	1.80E-32	3.10E-31	62.88608887
SPAG4	-1.357645682	-0.528949317	-12.7258714	1.93E-32	3.31E-31	62.88269462
GABRB3	2.186681573	5.78141278	12.74428919	1.61E-32	2.79E-31	62.77795176
TET1	1.412837049	2.621720966	12.71811783	2.08E-32	3.56E-31	62.77522447
RHOJ	-1.137633433	3.820045755	-12.73989275	1.68E-32	2.90E-31	62.70751256
SLC49A3	-1.016405705	1.085204471	-12.70445891	2.38E-32	4.05E-31	62.64607531
ACTN1	-1.517368536	6.102871017	-12.74302496	1.63E-32	2.82E-31	62.62561895
CDH20	1.19341378	6.285723575	12.73242422	1.81E-32	3.11E-31	62.5421871
C6orf118	-1.793764625	-0.325623692	-12.68590085	2.85E-32	4.84E-31	62.49393158
GNAI1	1.07421581	5.852463846	12.71553856	2.14E-32	3.64E-31	62.40138147
CFAP100	-1.974045848	-1.779012668	-12.66721913	3.42E-32	5.76E-31	62.31677094
PDGFD	-2.247676229	1.105036338	-12.67157394	3.27E-32	5.53E-31	62.28321312
TRIM61	-1.382976145	-1.397864849	-12.65610381	3.81E-32	6.37E-31	62.2107639
CELSR1	-1.909033179	1.457990748	-12.66290154	3.56E-32	5.99E-31	62.18886295
CD248	-1.621449717	2.100801268	-12.65589162	3.81E-32	6.38E-31	62.07377556
ANKRD45	-1.591973036	0.055180596	-12.64071871	4.42E-32	7.37E-31	62.05513949
IFITM3	-1.383362531	6.499196049	-12.67849454	3.06E-32	5.19E-31	62.00558669
DSCAM	1.51510358	6.055060083	12.66968885	3.34E-32	5.63E-31	61.97069453
CFAP251	-1.139408038	1.220640837	-12.62480641	5.16E-32	8.54E-31	61.87006258
TEKT1	-2.358115439	0.052877922	-12.62058205	5.37E-32	8.88E-31	61.84867854
SLAMF1	-2.140946038	-3.686581142	-12.62077554	5.36E-32	8.87E-31	61.82093937
FAM155A	1.942067432	5.105448516	12.6360604	4.62E-32	7.69E-31	61.79267476
SVOPL	-2.037189987	-2.949084227	-12.60918241	6.00E-32	9.89E-31	61.7374623
BRSK2	1.31426579	5.574274555	12.6403953	4.43E-32	7.38E-31	61.71810887
C5orf63	-1.541840385	0.896768423	-12.58445945	7.62E-32	1.25E-30	61.48679981
PCDHB1	-1.747515048	-1.584994392	-12.57867512	8.06E-32	1.31E-30	61.47035956
SLFN12	-1.209057526	0.689238378	-12.58040204	7.93E-32	1.29E-30	61.46578236
GPR3	-1.76760833	0.617271248	-12.58041417	7.92E-32	1.29E-30	61.45446596
TMEM221	-1.436810455	0.746213483	-12.57894068	8.04E-32	1.31E-30	61.44393742
AL049839.2	-2.284488898	-0.967130553	-12.57084648	8.69E-32	1.41E-30	61.39540226
HTATIP2	-1.114236759	2.777971624	-12.57726731	8.17E-32	1.33E-30	61.27036286
DLC1	-1.050138473	4.97432069	-12.5956315	6.84E-32	1.12E-30	61.21820012
C6orf141	-2.329301712	-1.690634033	-12.54786573	1.09E-31	1.75E-30	61.17764939
HOXD13	-3.419253019	-4.629453152	-12.54245472	1.14E-31	1.84E-30	61.06424882
ARHGAP15	-1.30698346	1.649329186	-12.5439059	1.13E-31	1.82E-30	61.05854228
CLDN23	-1.31085292	-1.080722133	-12.53459725	1.23E-31	1.98E-30	61.05124244
BCL3	-1.026063147	2.54582947	-12.54858727	1.08E-31	1.75E-30	61.03039436
MEX3B	1.5470556	3.289211864	12.53446264	1.24E-31	1.98E-30	60.97814886
LDHA	-1.131749948	6.904048219	-12.5713538	8.65E-32	1.41E-30	60.97785211
IL17RC	-1.020989107	3.767247322	-12.54796863	1.08E-31	1.75E-30	60.86953858
CDH6	-1.079792942	3.867270873	-12.53490906	1.23E-31	1.97E-30	60.7289936
CSTA	-2.331118852	-1.417029643	-12.49905412	1.74E-31	2.76E-30	60.71265497
CGNL1	-1.034394524	4.804238583	-12.53973342	1.17E-31	1.89E-30	60.69103468
STAT5A	-1.092767374	3.969708523	-12.52923156	1.30E-31	2.08E-30	60.66301959
ARNTL2	-1.198083966	2.351098498	-12.50085206	1.71E-31	2.72E-30	60.58489158
OSCAR	-1.189907228	1.606174472	-12.48927476	1.91E-31	3.03E-30	60.54506659
RPL39L	-1.479660167	0.45566546	-12.48241428	2.04E-31	3.23E-30	60.53104921
CDCP1	-1.416786644	1.295663648	-12.47936502	2.10E-31	3.32E-30	60.46203643
COLEC12	-1.384465769	4.115114772	-12.50332276	1.67E-31	2.66E-30	60.38628486
GRIK2	1.627486223	5.716921328	12.48749932	1.94E-31	3.08E-30	60.25980041
PHACTR3	1.328971502	6.237995313	12.49431681	1.82E-31	2.89E-30	60.25808196
DUSP10	-1.163542197	2.66494531	-12.46347912	2.45E-31	3.86E-30	60.1915146
GATA4	-2.795671412	-4.683690395	-12.44803079	2.84E-31	4.45E-30	60.1489364
ACCS	-1.438869279	1.925722421	-12.45014525	2.79E-31	4.37E-30	60.12974244
MB21D2	1.198965832	3.673837106	12.44724173	2.87E-31	4.48E-30	60.08976939
IL4I1	-1.606342302	0.057595277	-12.41290453	3.99E-31	6.18E-30	59.87899816
SPN	-1.335258707	1.766997876	-12.41867083	3.77E-31	5.85E-30	59.85107362
ASCL2	-1.429717397	-1.482040292	-12.40600436	4.26E-31	6.58E-30	59.82714518
KCNQ2	1.588578384	7.314557044	12.44851594	2.83E-31	4.44E-30	59.78649676
SPRY4	-1.984997995	3.974693083	-12.43566248	3.20E-31	5.00E-30	59.73458268
C4orf47	-1.313609111	0.515388669	-12.39845915	4.58E-31	7.06E-30	59.73338671
LYN	-1.060033664	4.497259327	-12.43680274	3.17E-31	4.95E-30	59.72684733
SPON2	-1.748273347	1.100673065	-12.40083401	4.48E-31	6.91E-30	59.71296231
ST8SIA4	-1.085655739	3.226039281	-12.41015817	4.09E-31	6.33E-30	59.61609845
TPPP3	-1.879323622	4.723213564	-12.42327504	3.61E-31	5.60E-30	59.56904097
LRIG1	1.015372745	8.969239967	12.4120796	4.02E-31	6.22E-30	59.4759684
ZNF534	1.21849123	-0.21374859	12.36456439	6.34E-31	9.71E-30	59.43139831
ANKRD35	-1.725860029	2.672182368	-12.38625759	5.15E-31	7.93E-30	59.41856085
CD3D	-2.12419829	-2.658579095	-12.35925081	6.67E-31	1.02E-29	59.37391195
ZBED6CL	-1.480591439	-0.154201709	-12.35069308	7.24E-31	1.10E-29	59.29490862
GAPT	-1.996182135	0.019254329	-12.3498453	7.30E-31	1.11E-29	59.27452713
CCDC190	-2.336352296	-2.858561402	-12.3480462	7.43E-31	1.13E-29	59.26627805
NDRG2	1.151770224	10.54660981	12.38195066	5.37E-31	8.25E-30	59.25105349
SLC16A3	-1.218596037	3.326640215	-12.3702882	6.00E-31	9.20E-30	59.21393405
CGREF1	1.329728734	4.190775516	12.3605412	6.59E-31	1.01E-29	59.21327064
CYP2E1	1.713591039	1.904042432	12.34084786	7.96E-31	1.21E-29	59.19916576
MLLT11	1.037412996	6.352803668	12.38451748	5.24E-31	8.05E-30	59.18818171
GNG4	1.339774378	6.210439716	12.36116566	6.55E-31	1.00E-29	58.98802294
CFAP54	-1.634743994	0.710111634	-12.3210031	9.62E-31	1.45E-29	58.98257926
AFF2	2.585836162	3.523931641	12.30981861	1.07E-30	1.61E-29	58.865322
C7orf31	-1.159022065	1.761937612	-12.30906281	1.08E-30	1.62E-29	58.81848172
CRISPLD1	-1.292688854	5.347470112	-12.34347087	7.76E-31	1.18E-29	58.78709004
SPOCD1	-2.504629546	2.176179105	-12.31822944	9.88E-31	1.49E-29	58.78294091
RAB38	-1.468450576	-1.718492431	-12.2941703	1.24E-30	1.86E-29	58.76826277
EPHX3	-1.372300243	-1.826743715	-12.29339398	1.25E-30	1.87E-29	58.75914185
PDE6C	1.18031105	-0.661715262	12.29191298	1.27E-30	1.90E-29	58.73901012
VWA1	-1.366894252	5.161798371	-12.33722331	8.24E-31	1.25E-29	58.73265828
UNC5A	2.000811866	4.749432319	12.30828733	1.09E-30	1.63E-29	58.70720366
PCDH15	2.998473986	5.45335201	12.30684881	1.10E-30	1.65E-29	58.70595276
FBP1	-1.353157109	0.42995066	-12.26796497	1.60E-30	2.38E-29	58.49891443
C11orf21	-1.586137905	-1.527290359	-12.26203708	1.69E-30	2.51E-29	58.46703295
FXYD5	-1.138229522	4.060622534	-12.29434662	1.24E-30	1.86E-29	58.40788929
CLGN	1.808667869	2.868424827	12.25730429	1.77E-30	2.63E-29	58.37685204
TGM5	-2.149330143	-1.627680757	-12.24982322	1.90E-30	2.81E-29	58.35239319
KHDRBS2	2.548315125	0.766500684	12.23832106	2.12E-30	3.13E-29	58.24217165
DNAAF3	-1.979223925	-1.667696923	-12.22838139	2.33E-30	3.43E-29	58.15045451
C3orf52	-1.918616776	-2.868391861	-12.22010377	2.52E-30	3.69E-29	58.05647212
CHRNA4	2.320580245	4.079743262	12.22827227	2.33E-30	3.43E-29	58.04500979
TC2N	-1.931519265	0.928098111	-12.22375775	2.44E-30	3.57E-29	58.03877388
LRAT	-2.07443283	1.496126532	-12.22824763	2.33E-30	3.43E-29	58.02765882
THBS4	-1.278534704	4.073790235	-12.2538628	1.83E-30	2.71E-29	58.01644458
HP	-2.887182354	-2.594292989	-12.20792391	2.83E-30	4.12E-29	57.95585823
LHFPL4	1.212667596	6.414628061	12.2500477	1.90E-30	2.81E-29	57.91320419
NUTM2D	1.142128405	1.315030069	12.20137038	3.02E-30	4.38E-29	57.88705837
DOK6	2.048865562	4.241089357	12.20628149	2.88E-30	4.18E-29	57.80432624
ITK	-2.179259128	-1.574837334	-12.18467541	3.54E-30	5.09E-29	57.73964077
MEGF11	1.895881898	5.782660448	12.21866605	2.56E-30	3.73E-29	57.71742819
UBASH3A	-1.977415632	-3.907030253	-12.18532102	3.51E-30	5.07E-29	57.69600383
TRAPPC5	1.01715461	2.41198584	12.18485506	3.53E-30	5.09E-29	57.69214529
P2RY6	-1.449426537	0.128723099	-12.18089009	3.66E-30	5.27E-29	57.68550193
CNMD	-2.19154824	-1.121355019	-12.17919437	3.72E-30	5.35E-29	57.68532526
TCF12	1.166818804	8.696580752	12.22074661	2.51E-30	3.67E-29	57.64333024
ITGA2	-1.381853209	3.116514971	-12.19390975	3.24E-30	4.69E-29	57.55751725
HOXD10	-3.455208012	-3.66582296	-12.16548092	4.24E-30	6.06E-29	57.54582476
AFP	-2.300509523	-4.70499515	-12.16566801	4.24E-30	6.05E-29	57.48250996
MYT1	2.248881258	5.268120302	12.17731136	3.79E-30	5.43E-29	57.42392617
PHEX	-1.48627869	1.664293109	-12.15581324	4.65E-30	6.60E-29	57.36164698
FKBP10	-1.267007189	6.210762624	-12.19285841	3.27E-30	4.72E-29	57.35473798
DCX	2.175194598	5.904146342	12.17778298	3.77E-30	5.42E-29	57.34194509
KCNE4	-1.524937054	2.466129211	-12.1626981	4.36E-30	6.21E-29	57.33607697
GABRA3	2.304386137	4.615949885	12.15767611	4.57E-30	6.50E-29	57.32312567
CD3G	-1.902219379	-2.929403666	-12.13155391	5.86E-30	8.23E-29	57.22556224
LINC00672	1.856558419	4.81321118	12.15350023	4.76E-30	6.74E-29	57.21939248
PMP22	-1.06219997	6.579383902	-12.17690246	3.81E-30	5.45E-29	57.20678368
PRAM1	-1.341286388	2.480855581	-12.14441811	5.18E-30	7.31E-29	57.17471953
FAM50B	-1.305740416	2.579767108	-12.13769746	5.53E-30	7.78E-29	57.09991621
PDZD4	1.169520358	7.929172297	12.16295391	4.35E-30	6.20E-29	57.0741652
SHANK2	2.272330468	4.628835818	12.12826324	6.04E-30	8.48E-29	57.04539043
PARP10	-1.00676547	5.101499959	-12.14902003	4.96E-30	7.02E-29	56.9542581
HLA.DMA	-1.411875575	4.59383461	-12.13373658	5.74E-30	8.07E-29	56.8320991
HACD4	-1.140756764	2.149145557	-12.09574885	8.23E-30	1.14E-28	56.76861331
OLFML3	-1.244730525	4.730562447	-12.126766	6.13E-30	8.60E-29	56.76054984
CA2	-1.402289147	5.617152254	-12.12660336	6.14E-30	8.60E-29	56.72822927
ACADS	-1.046276645	3.384837166	-12.10608533	7.46E-30	1.04E-28	56.71478873
SBK1	1.011350009	5.724138374	12.10518983	7.52E-30	1.05E-28	56.57978938
SLC25A43	-1.38983893	2.488122018	-12.08018094	9.53E-30	1.32E-28	56.56609276
IL13RA1	-1.14986628	5.667357497	-12.10546753	7.50E-30	1.05E-28	56.52665715
CBLN3	-1.444310855	-0.241087413	-12.05607866	1.20E-29	1.65E-28	56.52405371
IKZF3	-1.692355951	-0.951701771	-12.05136983	1.25E-29	1.72E-28	56.48896616
MCF2L2	1.663204558	4.100538829	12.06538098	1.10E-29	1.51E-28	56.46306981
GLRA3	3.737030535	2.431974663	12.04707529	1.30E-29	1.79E-28	56.44786977
FCGR2A	-1.414450928	3.839704268	-12.08416074	9.18E-30	1.27E-28	56.43210284
FAM221A	-1.27854457	2.470123543	-12.06196603	1.13E-29	1.56E-28	56.40404505
PDE6B	-1.302017654	2.769847813	-12.06589481	1.09E-29	1.51E-28	56.40079306
NME8	-1.822754372	-3.356087844	-12.03972353	1.40E-29	1.91E-28	56.35661132
PRR29	-1.419430711	0.300705383	-12.02701457	1.58E-29	2.15E-28	56.23788666
CYB561	-1.110491552	4.011239498	-12.06253917	1.13E-29	1.55E-28	56.22412603
CD302	-1.291727198	1.047990918	-12.02604062	1.59E-29	2.17E-28	56.19878955
ANGPTL2	1.45132279	7.45522808	12.05520139	1.21E-29	1.66E-28	56.05280272
SLC35G2	-1.155157982	3.23108941	-12.03117406	1.52E-29	2.07E-28	56.02401152
LUZP2	1.985144559	6.588166115	12.04298571	1.36E-29	1.86E-28	55.98826685
C2orf50	-2.147476783	0.378926428	-11.98761852	2.29E-29	3.08E-28	55.84705578
DCDC2	-1.578415161	-0.212369004	-11.98206602	2.41E-29	3.24E-28	55.83094006
FOSL1	-1.727012988	0.494314259	-11.98487627	2.35E-29	3.16E-28	55.82881064
E2F7	-2.013657048	0.143948537	-11.98021224	2.45E-29	3.29E-28	55.79327387
FBLL1	1.777951365	3.839955085	11.97691743	2.53E-29	3.39E-28	55.66984704
PTCRA	-2.069801537	-2.369845735	-11.96266561	2.89E-29	3.84E-28	55.66383804
BHLHE40	-1.25002786	5.447671721	-12.01051102	1.84E-29	2.51E-28	55.6373574
SEZ6L	1.779595682	8.032851287	12.00876117	1.87E-29	2.55E-28	55.62065426
ASIC4	2.486054988	6.082051401	11.99413283	2.15E-29	2.91E-28	55.62020947
PSORS1C1	-1.912384757	-0.636418634	-11.95632834	3.07E-29	4.07E-28	55.59617973
CHAF1B	-1.342170039	1.817135162	-11.96276038	2.89E-29	3.84E-28	55.54454772
CMTM5	1.412135363	5.683491514	11.99131112	2.21E-29	2.98E-28	55.54146406
VIM	-2.042378534	8.098242194	-11.99143788	2.21E-29	2.98E-28	55.53952553
CD6	-1.413840744	-0.331947421	-11.94625311	3.38E-29	4.46E-28	55.50226067
FAXC	1.130696194	4.667135609	11.97562027	2.56E-29	3.42E-28	55.49739694
WDR86	1.579514687	2.512737726	11.94774135	3.33E-29	4.40E-28	55.48261736
CDC42BPG	-1.293373865	-1.501179479	-11.93942716	3.60E-29	4.75E-28	55.45033522
SLAMF6	-1.792122818	-2.113946032	-11.93032102	3.92E-29	5.16E-28	55.3645746
LPAR6	-1.079929517	3.959198606	-11.96840585	2.74E-29	3.66E-28	55.34847262
MFAP4	-1.404527592	3.786559296	-11.96501702	2.83E-29	3.77E-28	55.31931097
CXCR6	-1.974999498	-2.544989561	-11.91811663	4.40E-29	5.76E-28	55.24826395
HLA.DPB1	-1.835918223	5.540701375	-11.96683316	2.78E-29	3.71E-28	55.23247344
COL4A2	-1.827403877	5.793117439	-11.95599487	3.08E-29	4.08E-28	55.131776
SH2D1A	-1.731500818	-2.717902445	-11.89779254	5.33E-29	6.94E-28	55.0553075
PHF21B	1.188768588	4.355708639	11.91208981	4.66E-29	6.09E-28	54.95229189
HRH1	-1.18065684	3.916010279	-11.92366438	4.18E-29	5.49E-28	54.92923579
ENO4	-1.679589184	-2.07182673	-11.87942644	6.33E-29	8.21E-28	54.89317161
SAMD11	2.156650262	2.494773178	11.87824139	6.40E-29	8.29E-28	54.85175837
LRRN4	1.477951646	-1.74632166	11.87835058	6.39E-29	8.29E-28	54.84938791
OMG	1.114470315	6.38608341	11.92033138	4.31E-29	5.66E-28	54.80704347
SPAG1	-1.083677217	2.967480813	-11.89104182	5.67E-29	7.38E-28	54.75583696
PSD	1.864284613	6.351557513	11.89909648	5.26E-29	6.87E-28	54.65102776
FUT9	1.438213495	5.917596281	11.89556622	5.44E-29	7.08E-28	54.62818017
CFAP99	-1.300579306	-0.138268101	-11.8515802	8.22E-29	1.06E-27	54.62096807
P2RY2	-1.896314986	-1.60303731	-11.84848746	8.46E-29	1.09E-27	54.60777658
NR2E1	-1.555181067	3.11891734	-11.87446638	6.63E-29	8.58E-28	54.54759266
PAMR1	-1.495847925	4.081271946	-11.88254913	6.14E-29	7.98E-28	54.51559284
MOCOS	-1.437394717	-0.9573175	-11.83331727	9.75E-29	1.24E-27	54.46472283
GALR3	1.620207014	-2.382880939	11.83972653	9.18E-29	1.18E-27	54.46325439
C10orf105	-2.482055179	-0.630117517	-11.83359637	9.72E-29	1.24E-27	54.44881678
GJD3	-1.675903245	-1.613341081	-11.83051791	1.00E-28	1.27E-27	54.4421716
C1orf158	-2.939170838	-2.722051911	-11.83035421	1.00E-28	1.27E-27	54.44017056
CEACAM1	-1.173772115	-1.644871236	-11.82500102	1.05E-28	1.34E-27	54.39112815
CD7	-1.420706983	-0.523041153	-11.82356885	1.07E-28	1.35E-27	54.36842411
COL1A1	-2.227652591	3.770749689	-11.86535576	7.22E-29	9.34E-28	54.36568905
PLEK2	-1.709828946	-1.916210685	-11.82057438	1.10E-28	1.39E-27	54.35040225
XAF1	-1.479706052	1.715583617	-11.82941021	1.01E-28	1.28E-27	54.30611692
SLC9C2	-1.80594385	-3.032311787	-11.80885692	1.23E-28	1.54E-27	54.22975502
YPEL4	1.622416516	3.836112891	11.81825995	1.12E-28	1.42E-27	54.18201294
CELSR3	1.648361572	5.603642871	11.84207589	8.98E-29	1.15E-27	54.17960473
ITGAL	-1.386960557	2.531420414	-11.82320673	1.07E-28	1.36E-27	54.16084551
GZMA	-2.058504312	-1.985952121	-11.79974186	1.33E-28	1.68E-27	54.15845618
GNAL	1.698143638	4.28521557	11.82001165	1.10E-28	1.40E-27	54.15410282
HEBP1	-1.111170441	4.088513445	-11.84208239	8.98E-29	1.15E-27	54.15345312
HAMP	-2.043481608	1.047387941	-11.80964348	1.22E-28	1.53E-27	54.15168455
KLHDC8A	-1.561301327	4.931088466	-11.84927854	8.39E-29	1.08E-27	54.14558837
IL7	-1.310444968	-1.041773003	-11.78309741	1.56E-28	1.95E-27	54.00268401
USP43	1.984012147	3.338330544	11.77977014	1.61E-28	2.01E-27	53.8908789
IL1RAP	-1.450754392	3.915804776	-11.81071322	1.20E-28	1.52E-27	53.86462466
DISP3	1.512513996	5.067671715	11.79759642	1.36E-28	1.71E-27	53.82259515
HLA.DMB	-1.403449716	3.959224173	-11.79911756	1.34E-28	1.69E-27	53.75560801
NUP62CL	-1.920929509	-3.183016441	-11.74758505	2.17E-28	2.68E-27	53.66500716
CD69	-1.891459061	0.064944877	-11.74845882	2.15E-28	2.66E-27	53.65009604
TOX	1.460691198	5.270870219	11.77749131	1.64E-28	2.05E-27	53.60392337
MT1A	-1.975078987	-2.099153669	-11.72983866	2.56E-28	3.14E-27	53.51523974
RIN1	-1.44228309	2.187285168	-11.74342215	2.26E-28	2.78E-27	53.45914412
SMAD9	1.091729297	6.071840877	11.77347958	1.71E-28	2.12E-27	53.45666738
PDGFRL	-1.269375994	0.298553444	-11.72637817	2.65E-28	3.23E-27	53.45208001
OTX1	-1.947787206	0.527069152	-11.72683912	2.64E-28	3.22E-27	53.425992
XG	-1.974735886	-3.633903026	-11.71658774	2.90E-28	3.53E-27	53.37028618
DDX60L	-1.002497185	3.483857485	-11.74539232	2.22E-28	2.73E-27	53.33788975
MX2	-1.476177113	1.927735538	-11.72657789	2.64E-28	3.23E-27	53.33188381
DOK3	-1.036323442	2.718913229	-11.72428609	2.70E-28	3.29E-27	53.24480953
ZNF488	1.995299543	5.25139716	11.72860018	2.59E-28	3.18E-27	53.20429116
CERS1	-1.02209551	5.271468628	-11.74780913	2.17E-28	2.67E-27	53.19406173
ITPRIPL1	-1.523685311	1.538570014	-11.70437466	3.25E-28	3.95E-27	53.16395454
ALOX5	-1.322816395	3.268339718	-11.71306355	3.00E-28	3.65E-27	53.04667391
RASL10A	2.331804236	4.365947784	11.6935991	3.59E-28	4.34E-27	53.02689635
APOL6	-1.082880707	4.762306774	-11.72571383	2.66E-28	3.25E-27	53.01503953
RASSF9	-2.280333807	-0.98032845	-11.67619881	4.22E-28	5.08E-27	53.01056566
LCK	-1.64473336	-1.261580949	-11.67277403	4.36E-28	5.24E-27	52.98883659
CRYBG1	-1.377778155	1.210591522	-11.67637233	4.22E-28	5.07E-27	52.94010743
STX1B	1.462476932	6.14930853	11.7121168	3.02E-28	3.68E-27	52.90448463
WNT16	-2.407035542	-2.258705906	-11.65823982	4.99E-28	5.97E-27	52.85883476
LRMDA	-1.033397968	1.625447074	-11.66271272	4.79E-28	5.74E-27	52.79826524
PEAK3	-1.247245307	0.160034984	-11.65466204	5.16E-28	6.16E-27	52.79799265
SPEF1	-1.569459718	1.196663986	-11.65603755	5.09E-28	6.09E-27	52.74518375
GZMK	-2.102427639	-4.444171949	-11.64743136	5.51E-28	6.57E-27	52.7133324
OLIG1	1.570113365	8.879021121	11.69111721	3.68E-28	4.44E-27	52.68719381
TNFRSF10C	-1.351319077	-1.441962218	-11.63919742	5.95E-28	7.09E-27	52.68395949
ZIC5	-1.37714961	1.571240034	-11.65109627	5.33E-28	6.36E-27	52.67802405
PPP1R3B	-1.011685586	3.137857311	-11.66110734	4.86E-28	5.82E-27	52.60682216
SLC52A1	-1.319021748	-2.317832154	-11.6299413	6.49E-28	7.70E-27	52.59691298
SARNP	2.247922971	-1.135073302	11.63183635	6.37E-28	7.58E-27	52.59452508
ARFGEF3	1.302317668	6.365143564	11.68073135	4.05E-28	4.88E-27	52.59111777
CTHRC1	-1.575932071	0.354078692	-11.63216303	6.35E-28	7.56E-27	52.57639178
CCDC81	-1.092947177	0.223670028	-11.62637625	6.70E-28	7.92E-27	52.53968616
CD180	-1.388344625	1.656042751	-11.62912793	6.54E-28	7.75E-27	52.46727005
HLA.B	-1.248013027	8.615422508	-11.65146927	5.31E-28	6.34E-27	52.37897444
GFRA1	2.393850872	5.210696151	11.62728723	6.65E-28	7.88E-27	52.32315876
RTP5	2.981708769	4.248933215	11.60285719	8.34E-28	9.76E-27	52.24625592
DMC1	-1.401554254	-2.496361978	-11.58174939	1.01E-27	1.18E-26	52.15624933
HLA.DQB1	-1.907643133	3.791973646	-11.62532175	6.77E-28	8.00E-27	52.14829185
SEL1L3	-1.75945928	3.223794312	-11.61475476	7.47E-28	8.80E-27	52.12100901
SAMD9	-1.217831024	3.350449962	-11.61270286	7.61E-28	8.95E-27	52.11692193
MTARC2	-1.472842255	2.89111977	-11.60529691	8.15E-28	9.55E-27	52.09219536
NFATC1	-1.167298831	3.157873877	-11.6064218	8.07E-28	9.47E-27	52.08945409
SOX4	1.51202083	7.64565834	11.62654409	6.69E-28	7.92E-27	52.0642357
ZNF492	1.953159449	-1.584057119	11.57435205	1.09E-27	1.26E-26	52.06384788
LITAF	-1.093757104	6.125349791	-11.62649926	6.70E-28	7.92E-27	52.06345361
NEU4	1.951697509	5.641980455	11.60596813	8.10E-28	9.51E-27	52.01811268
PVALEF	1.692874769	-3.30737039	11.57627526	1.07E-27	1.24E-26	52.00814385
SLC25A20	-1.110901718	3.538357814	-11.5983069	8.70E-28	1.02E-26	51.96579515
ZNF683	-1.84888651	-3.540899794	-11.54756421	1.39E-27	1.60E-26	51.83089575
ZNF98	2.785660436	-1.216309138	11.54928445	1.37E-27	1.58E-26	51.83076358
DES	-2.802158225	-1.544471	-11.54455714	1.43E-27	1.64E-26	51.81186643
CHGB	2.170912016	6.355822049	11.5896017	9.43E-28	1.10E-26	51.80986948
TFRC	-1.020537287	5.808101843	-11.58997345	9.39E-28	1.09E-26	51.72617662
SSC5D	-1.203831767	1.826268883	-11.54716924	1.40E-27	1.61E-26	51.71002756
INA	3.054440999	5.521061131	11.54753098	1.39E-27	1.60E-26	51.61587236
CFAP57	-1.928263156	-1.408144795	-11.52099285	1.78E-27	2.03E-26	51.6026185
RASSF10	-2.431683777	-2.172697022	-11.5122098	1.93E-27	2.20E-26	51.52683294
FZD2	-1.173351504	2.170539086	-11.52908209	1.65E-27	1.89E-26	51.51008766
TOX3	1.981511529	4.266642187	11.52282748	1.75E-27	2.00E-26	51.44166999
GZMH	-1.894239875	-2.454821118	-11.50247987	2.11E-27	2.40E-26	51.43854637
LRRTM3	1.34987367	5.131919571	11.54140959	1.47E-27	1.69E-26	51.43689762
OSBPL10	-1.314761232	1.882603948	-11.51688879	1.85E-27	2.11E-26	51.42023484
MGARP	-1.190308311	-0.851767821	-11.49931445	2.17E-27	2.47E-26	51.40356107
ICAM1	-1.411406215	2.755783487	-11.5255334	1.70E-27	1.95E-26	51.38641563
GPR39	-1.473238277	-2.377307195	-11.49644631	2.23E-27	2.53E-26	51.38277248
MN1	1.352190677	5.157821728	11.5342204	1.57E-27	1.80E-26	51.36658558
FCGR2B	-2.010338053	-0.845303024	-11.49348539	2.29E-27	2.60E-26	51.34145828
TCAF2	-1.426831712	0.564470003	-11.49611607	2.23E-27	2.54E-26	51.32680697
HOXA9	-2.753668504	-4.746148053	-11.49414668	2.28E-27	2.58E-26	51.32578997
COL1A2	-1.621803074	5.127215572	-11.54407424	1.44E-27	1.65E-26	51.31850107
FEZF1	-2.35942593	-3.688241053	-11.48467866	2.48E-27	2.81E-26	51.2645415
SUSD2	-1.172029192	1.697690666	-11.47494171	2.72E-27	3.06E-26	51.0642454
PLPPR3	2.661171572	2.429723339	11.46102766	3.09E-27	3.47E-26	51.03335825
NDN	1.16635215	5.860253115	11.4963795	2.23E-27	2.53E-26	50.9243009
RPRM	2.119208964	4.195878847	11.45211288	3.35E-27	3.76E-26	50.81712008
CXCL11	-2.242602842	-1.632512443	-11.4337945	3.96E-27	4.42E-26	50.811642
DAPL1	2.626538859	0.352067513	11.43043495	4.09E-27	4.55E-26	50.7861215
CYTIP	-1.271583815	1.038770028	-11.43669697	3.86E-27	4.30E-26	50.76478743
C1QL1	1.873580523	7.109570107	11.47847918	2.63E-27	2.97E-26	50.7209515
GADD45A	-1.276980737	4.793232827	-11.47502591	2.71E-27	3.06E-26	50.70368609
FAIM2	1.12277326	8.541147876	11.45820952	3.17E-27	3.56E-26	50.54461311
SPP1	-2.062065638	8.320395861	-11.45018989	3.41E-27	3.82E-26	50.54452435
IFI44	-1.133999894	3.975946574	-11.44841527	3.47E-27	3.88E-26	50.53799199
CCDC122	-1.420768678	-0.438292554	-11.40293579	5.26E-27	5.82E-26	50.51843597
SDC4	-1.969865799	5.234681969	-11.4550358	3.26E-27	3.66E-26	50.50443526
IL2RG	-1.415481127	-1.247858563	-11.39379512	5.72E-27	6.31E-26	50.45068233
RUNX1T1	1.222148508	3.697423633	11.40898039	4.98E-27	5.52E-26	50.4089712
PTCH1	1.261123015	6.210154457	11.44009616	3.74E-27	4.18E-26	50.39060206
WT1	-2.417407015	-4.578625516	-11.38936696	5.96E-27	6.55E-26	50.38005872
GLI3	-1.079154823	3.728859457	-11.42351671	4.36E-27	4.84E-26	50.34402504
FAM81B	-2.531866789	-2.710696975	-11.37879877	6.56E-27	7.19E-26	50.32010427
WNT7B	2.883417595	3.902092538	11.38482912	6.21E-27	6.82E-26	50.27824102
SLC7A7	-1.091659652	3.522681527	-11.41112712	4.88E-27	5.42E-26	50.25783506
S100A16	-1.082962103	6.399493257	-11.42756462	4.20E-27	4.67E-26	50.24418652
INHBC	1.518689331	-0.109200311	11.37003432	7.11E-27	7.77E-26	50.24098309
LRRC75A	-1.020101414	2.400558459	-11.38989367	5.93E-27	6.52E-26	50.22356942
COL27A1	-1.316105746	3.130318432	-11.39835067	5.49E-27	6.06E-26	50.18227142
PLEKHG6	-1.524860105	-2.925608103	-11.36385207	7.53E-27	8.21E-26	50.17951528
NFKBIZ	-1.064429539	2.030439029	-11.37293714	6.93E-27	7.57E-26	50.11125249
IDO1	-2.667334135	-4.107817843	-11.35210436	8.38E-27	9.11E-26	50.06361951
RPS6KA6	1.680375226	2.687128253	11.35657832	8.04E-27	8.77E-26	50.04837369
ADCY5	1.047782099	5.434617339	11.39166092	5.83E-27	6.42E-26	50.00297821
NLRC5	-1.043088173	4.144014988	-11.38906116	5.97E-27	6.56E-26	49.9831343
SLC25A27	1.152313701	4.516068564	11.37089998	7.06E-27	7.71E-26	49.94382899
NFATC2	-1.097907647	3.373787573	-11.37307001	6.92E-27	7.57E-26	49.93175965
GATA3	-1.938960644	-2.339586537	-11.3324115	1.00E-26	1.08E-25	49.90232859
PLCXD2	1.54961638	2.981256997	11.34315942	9.09E-27	9.87E-26	49.90094642
TNFRSF19	-1.333398933	4.281869385	-11.38283052	6.33E-27	6.94E-26	49.90043448
LXN	-1.098242866	1.013460426	-11.33954019	9.40E-27	1.02E-25	49.89276377
C16orf92	1.941210738	-1.70187374	11.33226678	1.00E-26	1.08E-25	49.87621442
HOXC4	-2.146175203	-0.109947601	-11.32208068	1.10E-26	1.19E-25	49.76116667
NOL4	1.010726	4.385471466	11.34584828	8.87E-27	9.63E-26	49.72479763
CD247	-1.16061007	-0.528918143	-11.29823656	1.37E-26	1.47E-25	49.57910506
ADAMTS20	3.868134523	-0.205865065	11.29554336	1.40E-26	1.50E-25	49.55299786
LRRC36	-1.420905655	-0.966230332	-11.2937064	1.43E-26	1.53E-25	49.54421194
C20orf203	1.750111604	-1.792474099	11.29397065	1.42E-26	1.52E-25	49.53384705
BCAN	1.416562581	11.4928667	11.33301875	9.98E-27	1.08E-25	49.52573377
HLA.F	-1.056270929	4.000447139	-11.33067176	1.02E-26	1.10E-25	49.46852153
PLOD2	-1.010185623	5.142201672	-11.33955469	9.40E-27	1.02E-25	49.45592281
JADE3	1.073146173	4.675456032	11.31949914	1.13E-26	1.21E-25	49.44819904
BASP1	1.169391327	7.041846312	11.33704738	9.62E-27	1.04E-25	49.41707999
ENHO	1.375073728	5.979875196	11.32566486	1.07E-26	1.15E-25	49.37373374
GPR82	-2.192740042	-1.087208782	-11.27207517	1.74E-26	1.85E-25	49.34330777
PPP1R1C	-1.429820122	1.217449946	-11.27937776	1.63E-26	1.73E-25	49.32061093
ACACB	-1.049291918	4.100812534	-11.30608171	1.28E-26	1.37E-25	49.23419715
FO681492.1	1.278561312	1.448619589	11.25232295	2.08E-26	2.20E-25	49.15264429
EOLA1	-1.053687527	2.293259865	-11.26439937	1.87E-26	1.98E-25	49.09870684
LILRB3	-1.408314422	0.182007337	-11.23074115	2.53E-26	2.67E-25	48.94513913
AC013470.2	-2.234058637	-4.969005794	-11.22381405	2.70E-26	2.83E-25	48.88213825
CELF5	1.867717514	4.857887286	11.24381446	2.25E-26	2.37E-25	48.82337381
IRF7	-1.09644525	3.351089351	-11.2500531	2.13E-26	2.25E-25	48.82090772
PTPRT	2.302167744	5.379286133	11.24608284	2.20E-26	2.33E-25	48.81944731
DERL3	-1.198065026	-2.094777577	-11.19972682	3.36E-26	3.49E-25	48.71309631
TTC36	1.189447324	-1.412026362	11.19648298	3.46E-26	3.59E-25	48.67867341
HVCN1	-1.082418084	3.059494729	-11.21594959	2.90E-26	3.03E-25	48.55586446
SAMD15	-1.035543526	0.534412965	-11.18187759	3.95E-26	4.08E-25	48.5021776
CPVL	-1.267896508	4.142370382	-11.2235606	2.70E-26	2.84E-25	48.47461264
IL18	-1.266627405	2.923015011	-11.19972144	3.36E-26	3.49E-25	48.41663883
CAPS	-1.236983749	3.358451363	-11.20612634	3.17E-26	3.31E-25	48.4154258
AGBL2	-1.474531594	-0.575657035	-11.16499324	4.60E-26	4.71E-25	48.38104133
GDPD2	-1.374153426	3.036780118	-11.19775805	3.42E-26	3.55E-25	48.37520273
RHBDF1	-1.050942383	3.844595323	-11.20308222	3.26E-26	3.40E-25	48.33427353
CLEC17A	-1.950378827	-0.549819575	-11.15960031	4.83E-26	4.95E-25	48.3237634
GPR139	-2.412860098	-3.870060579	-11.15446326	5.06E-26	5.16E-25	48.29969413
HTRA3	-1.734560109	0.078784377	-11.1589448	4.86E-26	4.97E-25	48.2978391
KCNE3	-1.132141448	0.806278131	-11.15448141	5.06E-26	5.16E-25	48.23966247
HOXB5	-2.126902874	-5.108820869	-11.14887428	5.32E-26	5.43E-25	48.20942464
FCER1G	-1.26475523	4.316347146	-11.19542535	3.49E-26	3.62E-25	48.20455252
IL2RB	-1.777534026	-0.75000489	-11.14471165	5.53E-26	5.62E-25	48.19976338
ESPNL	-1.80723147	-2.44047636	-11.1384773	5.85E-26	5.94E-25	48.16707571
SPATA6	-1.443775073	4.048242233	-11.18517105	3.83E-26	3.96E-25	48.13147211
RAMP3	-1.57797361	2.872075098	-11.16790668	4.48E-26	4.60E-25	48.11342629
HLA.DRB1	-1.865077002	6.284072027	-11.1880549	3.73E-26	3.86E-25	48.08843533
DGKI	1.091259348	5.027338446	11.1669656	4.52E-26	4.63E-25	48.0266439
PROC	-1.263051074	-1.572117172	-11.1225836	6.75E-26	6.83E-25	48.02259659
NMNAT2	1.690719362	5.954436098	11.17163089	4.33E-26	4.45E-25	48.01248365
AQP1	-2.472263473	7.317435416	-11.17161465	4.33E-26	4.45E-25	47.99028082
HLA.DRB5	-1.868439773	4.639145872	-11.17396884	4.24E-26	4.37E-25	47.97648876
KIF3C	1.00351266	7.265885129	11.17690774	4.13E-26	4.26E-25	47.96789456
ROPN1L	-1.910106404	-2.006389734	-11.11339317	7.33E-26	7.41E-25	47.94151157
CATIP	-1.70648857	-2.529147689	-11.11027214	7.54E-26	7.60E-25	47.91621714
CHODL	-1.534727847	0.049535064	-11.11294824	7.36E-26	7.43E-25	47.89349985
LAIR1	-1.299675776	4.230334243	-11.15713104	4.94E-26	5.05E-25	47.8670636
GNG5	-1.343397853	1.029905724	-11.11141329	7.47E-26	7.53E-25	47.83196404
ARSF	-2.445327838	0.001515119	-11.10331338	8.03E-26	8.05E-25	47.78188792
CACNA2D2	1.312220434	3.194570148	11.10797512	7.70E-26	7.74E-25	47.75730558
TSPOAP1	1.126645436	6.441285023	11.14775441	5.38E-26	5.47E-25	47.72478867
ITPRID1	-2.625542149	-3.478489469	-11.07828863	1.01E-25	1.00E-24	47.63033544
MBOAT1	-1.134532629	0.692720082	-11.08195216	9.74E-26	9.71E-25	47.59788395
ITGBL1	-1.8196719	-1.659329614	-11.07037144	1.08E-25	1.07E-24	47.55581903
CUX2	3.286263056	3.397275217	11.07220033	1.06E-25	1.06E-24	47.51249001
STAR	1.517166025	0.448570761	11.06302589	1.16E-25	1.15E-24	47.48915057
NKD1	1.268628178	6.89028142	11.12261848	6.75E-26	6.83E-25	47.48776414
RHBDL3	1.387267029	5.682813757	11.10956626	7.59E-26	7.64E-25	47.45653803
ADM	-1.619862746	1.866859997	-11.07696873	1.02E-25	1.01E-24	47.42731331
ABI3	-1.172866401	3.525869326	-11.09454315	8.69E-26	8.70E-25	47.39522953
PIWIL4	-1.349119786	0.95566829	-11.05648424	1.23E-25	1.21E-24	47.34733058
RNF112	1.026267822	5.46296071	11.09226518	8.88E-26	8.87E-25	47.29561103
MTTP	-1.45086916	1.506011333	-11.050181	1.30E-25	1.28E-24	47.24061104
CLEC7A	-1.391700933	2.21235984	-11.05815864	1.21E-25	1.19E-24	47.23548621
TMEM159	-1.01922204	2.089688268	-11.05342055	1.26E-25	1.24E-24	47.23395117
SCRT1	3.215717194	3.875006628	11.03760459	1.45E-25	1.43E-24	47.17653813
SSTR2	2.293528482	4.734016152	11.05319865	1.26E-25	1.24E-24	47.17136846
ASIC1	1.107977393	7.162287597	11.08754437	9.26E-26	9.25E-25	47.16664392
BLACAT1	1.565278601	1.228472298	11.02789356	1.58E-25	1.55E-24	47.16068365
PABPC4L	-1.233115105	-1.02928261	-11.01899255	1.72E-25	1.68E-24	47.09512628
RIBC1	-1.125913341	1.355092376	-11.02057305	1.69E-25	1.66E-24	47.0083173
ZNF681	1.217383668	3.422070481	11.02422173	1.64E-25	1.60E-24	46.97959214
ZNF727	2.141140846	3.240062103	11.01361235	1.80E-25	1.76E-24	46.95494766
CPEB3	1.114699987	4.336662079	11.03400147	1.50E-25	1.47E-24	46.93496023
GPRC5A	-2.05294335	-0.229374139	-11.00312807	1.98E-25	1.93E-24	46.91526569
OAS3	-1.316337801	4.773428904	-11.05457545	1.25E-25	1.23E-24	46.90449299
ALDH1A3	-2.190570427	-1.484773245	-10.98969137	2.23E-25	2.17E-24	46.83428152
CD74	-1.756616024	9.089147852	-11.03533577	1.48E-25	1.45E-24	46.82717907
ABCA5	-1.424893237	2.59898093	-11.01494296	1.78E-25	1.74E-24	46.79657449
NKAIN4	1.43648816	7.390695315	11.04216128	1.39E-25	1.37E-24	46.76302562
KRT75	-2.114364671	-4.991243885	-10.97115226	2.64E-25	2.55E-24	46.64636003
ONECUT2	1.64764628	1.674270292	10.96385959	2.81E-25	2.71E-24	46.58114285
CD8B	-1.669969184	-2.899926213	-10.95886211	2.94E-25	2.83E-24	46.57589722
FCRL6	-1.354307544	-2.545687586	-10.95597738	3.02E-25	2.90E-24	46.55116118
KLRK1	2.061028444	-1.123366405	10.95603934	3.02E-25	2.90E-24	46.5461708
COL4A1	-1.892065263	5.367820351	-11.01657004	1.75E-25	1.71E-24	46.54578278
RIBC2	-1.979480131	-2.06306856	-10.95303018	3.10E-25	2.97E-24	46.52149712
RIPOR3	-1.324992212	1.490851267	-10.96496226	2.79E-25	2.69E-24	46.4917981
TTC23L	-1.057478873	-0.506472271	-10.942112	3.42E-25	3.27E-24	46.40602327
VRK2	-1.129199655	1.049205012	-10.94841419	3.23E-25	3.09E-24	46.39040249
ULBP1	-1.956109442	-2.474547792	-10.93664802	3.59E-25	3.43E-24	46.38058211
VGLL2	-2.387065667	-4.830247	-10.93963325	3.50E-25	3.34E-24	46.37951984
IRAK2	-1.033931802	2.212587352	-10.95867104	2.95E-25	2.84E-24	46.37705308
PARVG	-1.169247852	3.228454996	-10.96536538	2.78E-25	2.68E-24	46.28493593
INPP5D	-1.048465065	5.237120047	-10.98333839	2.36E-25	2.29E-24	46.2501751
CDH18	2.719860129	2.727179016	10.92829189	3.87E-25	3.69E-24	46.24972654
MT1E	-1.369005771	4.862863657	-10.98112265	2.41E-25	2.33E-24	46.24401601
COPZ2	-1.004679295	3.189426695	-10.9518823	3.13E-25	3.00E-24	46.1821567
ZDHHC23	-1.796226714	1.600227649	-10.93305405	3.71E-25	3.53E-24	46.16723594
VSTM2B	1.782028353	3.392129818	10.92695167	3.92E-25	3.73E-24	46.15832021
NUDT11	1.003302349	5.314499589	10.95560874	3.03E-25	2.91E-24	46.09386773
CYP2S1	-1.048316896	0.286039549	-10.90173248	4.91E-25	4.64E-24	46.02301571
RDH5	-1.269600447	-0.399725018	-10.89940447	5.01E-25	4.74E-24	46.02284597
ADAM33	-1.566224485	1.419968518	-10.90970374	4.57E-25	4.33E-24	45.99474816
MINDY4	-1.38794452	-0.970945494	-10.89060821	5.42E-25	5.11E-24	45.95885469
RSPH1	-1.359112457	2.593074397	-10.91783943	4.25E-25	4.04E-24	45.9404816
C2	-1.301110772	1.409170299	-10.89877531	5.04E-25	4.76E-24	45.91446015
ITGB8	-1.04233921	7.419872197	-10.93608167	3.61E-25	3.44E-24	45.8505529
IL1RAPL1	1.442244027	1.284178054	10.87995378	5.96E-25	5.61E-24	45.84985776
CD300LF	-1.364258571	0.291855671	-10.87839424	6.04E-25	5.68E-24	45.80826822
SLC13A3	-1.230694038	2.720087861	-10.90012146	4.98E-25	4.71E-24	45.77452336
ERP27	-1.502733515	-1.58531935	-10.85686363	7.32E-25	6.86E-24	45.67303467
PDCD1	-1.824115771	-2.599802685	-10.85581417	7.39E-25	6.92E-24	45.67157686
WIPF3	-1.67276433	2.969011388	-10.89404435	5.25E-25	4.96E-24	45.65463746
OLFML2A	-1.043468008	3.088202499	-10.88846285	5.52E-25	5.21E-24	45.63301593
HES6	1.301661443	7.985696718	10.91231036	4.46E-25	4.23E-24	45.61390552
ATP2A3	-1.078160972	1.57630089	-10.85942299	7.15E-25	6.71E-24	45.56521185
GPR179	1.651268956	1.912801371	10.84212309	8.34E-25	7.79E-24	45.49878082
CYP4F11	-1.31448246	2.042534264	-10.8480942	7.91E-25	7.40E-24	45.3981493
C8orf88	-1.218039062	-1.08658137	-10.82593505	9.64E-25	8.97E-24	45.39593735
MYO1G	-1.344080482	0.518510307	-10.82821913	9.44E-25	8.80E-24	45.35608801
EOMES	-1.757304368	-3.376664758	-10.81907358	1.02E-24	9.50E-24	45.34744678
IGFALS	1.267894235	-0.132785653	10.81651303	1.05E-24	9.71E-24	45.32290991
RNASE2	-1.834073296	0.008267818	-10.82264757	9.92E-25	9.21E-24	45.31864784
PARP15	-1.396458929	-0.935342987	-10.80321003	1.18E-24	1.09E-23	45.19125461
AK7	-1.721674881	-1.241020255	-10.80238066	1.19E-24	1.10E-23	45.18683203
SYT15	1.197431881	0.212326655	10.80030484	1.21E-24	1.12E-23	45.17492555
RGMB	1.111341028	5.086588913	10.84290822	8.29E-25	7.74E-24	45.13409466
KCNJ9	1.514960441	5.537423943	10.83936856	8.55E-25	7.98E-24	45.08328535
FCGR3A	-1.676346659	5.009839008	-10.84614994	8.05E-25	7.52E-24	45.03930215
SNX20	-1.374313537	0.940407738	-10.7920792	1.30E-24	1.20E-23	45.0112077
OSR2	-2.541246152	-2.898532463	-10.77953002	1.45E-24	1.33E-23	45.00446101
IFNLR1	-1.446458799	1.396888513	-10.79531393	1.26E-24	1.16E-23	44.99720404
SPINT1	-1.156495978	0.387832143	-10.78321242	1.41E-24	1.29E-23	44.97429108
MYO1F	-1.095006785	4.381515708	-10.82558315	9.67E-25	8.99E-24	44.90957611
SLC8A3	1.727355834	4.565044792	10.79117113	1.31E-24	1.21E-23	44.81946885
SMPD3	1.397313393	4.346073824	10.78907435	1.34E-24	1.23E-23	44.79575768
SLC17A9	-1.147851793	0.908144235	-10.76465856	1.66E-24	1.51E-23	44.78215034
MDK	-1.359328417	4.805183184	-10.81458915	1.07E-24	9.87E-24	44.7726605
GPR141	-1.852916016	-3.580261763	-10.73862514	2.09E-24	1.90E-23	44.64565743
SCIMP	-1.263498867	1.020314354	-10.73438001	2.17E-24	1.96E-23	44.50493234
TSPO	-1.129103262	4.836713271	-10.78184841	1.43E-24	1.31E-23	44.48692392
SPPL2C	1.635428131	-2.960189341	10.72404879	2.38E-24	2.14E-23	44.48525161
PHLDA3	-1.113627974	4.992774232	-10.77581496	1.50E-24	1.38E-23	44.42484546
COL5A3	-1.176642822	5.366392363	-10.77372472	1.53E-24	1.40E-23	44.390813
MAK	-1.136851296	-0.426133375	-10.71210677	2.64E-24	2.37E-23	44.38591414
YDJC	-1.023155299	1.950589788	-10.72853275	2.29E-24	2.06E-23	44.38151145
LILRA2	-1.262521515	2.087514244	-10.73194454	2.22E-24	2.00E-23	44.37673942
SHCBP1	-1.293069808	1.687916827	-10.72444089	2.37E-24	2.13E-23	44.35715915
CTSC	-1.14026273	4.747701981	-10.76597749	1.64E-24	1.50E-23	44.35293306
ADIG	-1.835746277	-3.556212839	-10.69716928	3.01E-24	2.69E-23	44.28645813
BEND4	2.276027141	0.272855901	10.68654984	3.31E-24	2.96E-23	44.19346058
LRRIQ1	-2.205341794	-2.05276172	-10.683556	3.40E-24	3.03E-23	44.16202938
ODF3L1	-1.326127002	-3.175262789	-10.67825338	3.56E-24	3.17E-23	44.12338078
RPS6KA1	-1.049524192	4.377303162	-10.73598783	2.14E-24	1.94E-23	44.1233806
RARRES1	-1.334761182	-0.302965954	-10.67849865	3.55E-24	3.16E-23	44.08524067
GREB1L	1.988512431	2.462965251	10.68197712	3.45E-24	3.07E-23	44.08136236
ANO7	-1.016298785	0.21137961	-10.67797427	3.57E-24	3.18E-23	44.06745491
MAPK8IP2	1.117110016	6.667739946	10.7365765	2.13E-24	1.93E-23	44.06518477
PKD1L1	-1.057651944	-0.57594535	-10.67343236	3.72E-24	3.30E-23	44.05512157
BATF	-1.589301789	-1.420138171	-10.67110723	3.79E-24	3.36E-23	44.04827798
CYP2A6	1.26034165	-1.155508695	10.65655669	4.31E-24	3.80E-23	43.93763993
C14orf132	1.036261486	7.898496601	10.71178541	2.65E-24	2.38E-23	43.84767662
PAX1	3.83554125	-0.18444777	10.6465834	4.71E-24	4.13E-23	43.84689621
HLA.DRA	-1.901060857	7.277955672	-10.70440809	2.83E-24	2.53E-23	43.82595589
DUSP9	2.091086892	1.813441529	10.64857522	4.63E-24	4.07E-23	43.82325155
STEAP1	-1.594276885	-0.422952721	-10.64174169	4.91E-24	4.30E-23	43.76481241
S100A10	-1.519831495	5.475040529	-10.70006683	2.94E-24	2.63E-23	43.7436153
LRRC25	-1.221003423	1.987954473	-10.65719503	4.29E-24	3.78E-23	43.74004889
SEMA3A	-1.820313737	1.775215321	-10.65686675	4.30E-24	3.79E-23	43.7202948
CD5	-1.337459714	-1.321159177	-10.62365086	5.76E-24	5.01E-23	43.6379996
TRAF3IP3	-1.120603314	0.911500589	-10.62807519	5.54E-24	4.82E-23	43.59258813
ZMYND10	-1.344854166	1.504011927	-10.63119768	5.39E-24	4.70E-23	43.55903815
HSF2BP	1.195481148	1.296738515	10.61503259	6.21E-24	5.40E-23	43.53151498
AMER3	3.280244398	2.635011145	10.60861928	6.57E-24	5.69E-23	43.47258769
HLA.C	-1.029956379	8.481015109	-10.65980276	4.19E-24	3.70E-23	43.46198798
TLR2	-1.417924377	3.477844074	-10.64725579	4.68E-24	4.11E-23	43.43470316
FOLR1	-1.534880539	0.079617434	-10.60586111	6.73E-24	5.83E-23	43.43305119
KRT7	-1.941484456	-2.962921482	-10.59169126	7.62E-24	6.58E-23	43.37747692
IRX5	-2.429105198	-1.850736246	-10.59351468	7.50E-24	6.48E-23	43.37603664
SERPINF1	-1.262293331	4.085114157	-10.64079655	4.95E-24	4.33E-23	43.31100796
FNDC7	-1.638349535	-1.89781506	-10.58074516	8.39E-24	7.23E-23	43.2748362
CEBPA	-1.146216759	2.483501404	-10.61032458	6.47E-24	5.61E-23	43.27420463
HDC	-2.21167881	-4.250630591	-10.57897807	8.52E-24	7.33E-23	43.26062569
GPR55	-1.428016221	-1.735020397	-10.57897257	8.52E-24	7.33E-23	43.25871641
PDGFRA	1.592731157	7.494221782	10.63990709	4.99E-24	4.36E-23	43.21370074
EEPD1	1.327554603	6.242641829	10.63417529	5.25E-24	4.58E-23	43.19961779
DRC7	-1.717018371	-0.295961736	-10.57306874	8.97E-24	7.71E-23	43.16217888
NEXN	-1.104559468	1.938311734	-10.5752979	8.80E-24	7.56E-23	43.04351042
TAS1R1	-1.514328828	-1.170458857	-10.55469577	1.05E-23	9.01E-23	43.03658745
ADGRB3	1.081212788	5.936996337	10.61160244	6.40E-24	5.55E-23	43.0129379
VAX2	1.663786825	3.036842443	10.56127586	9.95E-24	8.52E-23	42.98234704
LYPD6	-1.384075511	2.475432236	-10.56789014	9.39E-24	8.05E-23	42.88739761
SUSD4	1.06073435	5.408368003	10.58277464	8.24E-24	7.11E-23	42.81186735
GPR174	-1.906015439	-3.6070464	-10.52592712	1.36E-23	1.15E-22	42.81066817
C16orf54	-1.23019451	-0.491965755	-10.52609592	1.35E-23	1.15E-22	42.77491189
INMT	-1.856606476	-0.235126285	-10.52885373	1.32E-23	1.12E-22	42.77315497
ASB5	-1.979067698	-1.719600924	-10.52228533	1.40E-23	1.19E-22	42.76425459
GRB14	-1.923957311	-0.600041217	-10.52479411	1.37E-23	1.16E-22	42.75267526
LAT2	-1.103070248	4.088840185	-10.57559777	8.78E-24	7.55E-23	42.75172157
ADGRA1	1.209697985	5.412883736	10.57077505	9.16E-24	7.86E-23	42.72017097
ARHGAP19.SLIT1	1.759658623	-1.894057529	10.51357506	1.51E-23	1.28E-22	42.69931191
GRID2	1.576661241	4.556068422	10.54376456	1.16E-23	9.89E-23	42.64493925
FGL2	-1.246229551	3.525649148	-10.55357843	1.06E-23	9.10E-23	42.62323304
LRRC61	-1.610799088	0.205689322	-10.50401425	1.64E-23	1.39E-22	42.54376657
UBQLNL	-1.266629155	-2.232711563	-10.49035626	1.85E-23	1.55E-22	42.5046106
UNC80	1.29785926	5.764382355	10.54085953	1.19E-23	1.01E-22	42.42883215
PRF1	-1.389814156	-0.122756187	-10.48229126	1.98E-23	1.66E-22	42.38022289
SPHKAP	3.410138982	4.027088102	10.48986455	1.86E-23	1.56E-22	42.37977788
SLC47A1	-1.418503517	1.239614753	-10.49035785	1.85E-23	1.55E-22	42.36042181
CCNB3	1.001721383	0.755323381	10.46253172	2.36E-23	1.97E-22	42.23158956
HOXA10	-3.113187377	-3.27870295	-10.44689983	2.70E-23	2.25E-22	42.13271245
SLC1A5	-1.126544849	3.535047322	-10.49111131	1.84E-23	1.55E-22	42.08961794
PYROXD2	-1.14838546	1.226346806	-10.45243871	2.57E-23	2.15E-22	42.0498422
CDCA7L	-1.209046689	3.255535573	-10.48106257	2.00E-23	1.68E-22	42.03634243
TMTC2	-1.141592804	4.542208591	-10.49099618	1.84E-23	1.55E-22	41.97151942
NFAM1	-1.035937321	2.92508414	-10.46369828	2.33E-23	1.95E-22	41.95022168
ATP8A1	1.087295215	6.569305476	10.49258955	1.81E-23	1.53E-22	41.9427511
SP5	-1.696983318	-1.375707784	-10.42432687	3.28E-23	2.72E-22	41.91953648
ARHGAP28	1.434383281	1.206120766	10.42452053	3.28E-23	2.72E-22	41.89947005
CCR2	-2.025003759	-2.459288302	-10.41538933	3.55E-23	2.93E-22	41.86099868
MICB	-1.114331209	0.667688273	-10.41594869	3.53E-23	2.92E-22	41.77900388
C11orf45	-1.068996936	0.497130628	-10.41395007	3.59E-23	2.96E-22	41.77307922
S100A3	-2.047028681	-0.448965192	-10.4102786	3.71E-23	3.06E-22	41.75950461
CLIC6	-1.948934809	-2.121094708	-10.40092008	4.02E-23	3.30E-22	41.73279867
C16orf89	-1.33363092	2.706888726	-10.43641067	2.96E-23	2.46E-22	41.72099409
KIAA1522	-1.03946882	3.785464868	-10.44998025	2.63E-23	2.19E-22	41.70447841
FERMT3	-1.021525826	3.834941999	-10.44673001	2.70E-23	2.25E-22	41.67254642
GLIS1	2.003798082	0.745676368	10.38397088	4.66E-23	3.81E-22	41.57858064
SIGLEC9	-1.260809351	1.574236623	-10.39337352	4.29E-23	3.52E-22	41.50471676
H3C6	-1.427279167	0.212864281	-10.37925922	4.85E-23	3.97E-22	41.47983426
DUSP6	-1.123947793	4.722706507	-10.43451324	3.01E-23	2.49E-22	41.47062699
S1PR3	-1.348083878	4.812718978	-10.43246839	3.06E-23	2.54E-22	41.44263825
PALM3	-1.471191806	0.905311802	-10.38002268	4.82E-23	3.94E-22	41.43883875
TREM1	-2.129138019	-0.841278801	-10.36346384	5.56E-23	4.52E-22	41.37490691
ZBP1	-1.640343146	-1.283775573	-10.35949397	5.76E-23	4.67E-22	41.36466656
MXRA5	-1.642833884	2.13943186	-10.38801494	4.50E-23	3.69E-22	41.36263206
FAM221B	1.030833605	-2.774498287	10.35407186	6.04E-23	4.88E-22	41.33480069
GBP6	-1.616605684	-2.173263081	-10.35136342	6.18E-23	4.99E-22	41.3149735
NEUROD1	2.146684087	1.617931441	10.35510597	5.98E-23	4.83E-22	41.30704978
CYBA	-1.093554881	4.872566843	-10.41448038	3.58E-23	2.95E-22	41.28938033
ZNF578	1.110373743	2.796265089	10.36485425	5.50E-23	4.47E-22	41.28336087
MAP3K19	-2.29355094	-1.371248667	-10.34980559	6.26E-23	5.05E-22	41.27468613
CD79B	-1.313381306	-2.872631094	-10.34486261	6.54E-23	5.26E-22	41.26739567
CFAP43	-1.271320729	1.223759337	-10.36135964	5.67E-23	4.60E-22	41.26441563
AMER2	1.00563796	7.59443833	10.41489806	3.56E-23	2.94E-22	41.26374978
GLCCI1	1.073952806	5.924861101	10.40688547	3.82E-23	3.14E-22	41.24070557
CLEC4F	2.420907522	0.303174642	10.33958432	6.84E-23	5.50E-22	41.21536229
RASGEF1C	1.235607734	3.993126112	10.37100465	5.21E-23	4.25E-22	41.20219227
HOXB13	-2.436556671	-4.823459167	-10.33769991	6.95E-23	5.58E-22	41.19653231
KYNU	-1.216089958	0.347273392	-10.33916051	6.86E-23	5.51E-22	41.13725458
TMPRSS7	-2.006661582	-3.841412985	-10.32522694	7.74E-23	6.20E-22	41.09985929
KCNMB1	-1.273130706	2.202527707	-10.35115636	6.19E-23	4.99E-22	41.06684757
FAP	-1.548277238	0.026458717	-10.32798379	7.56E-23	6.06E-22	41.04823456
ELAVL4	1.671354215	4.946574782	10.36315441	5.58E-23	4.53E-22	41.04053059
F7	2.003208475	-0.609770408	10.31644956	8.35E-23	6.68E-22	41.0256461
NTNG1	-1.357510465	2.222855843	-10.34247064	6.67E-23	5.37E-22	40.98427495
GPR171	-1.513089578	-3.450617675	-10.30526015	9.20E-23	7.34E-22	40.9315089
SCNN1B	-2.164743392	-2.924019416	-10.30465943	9.25E-23	7.38E-22	40.92399407
ANKUB1	-2.084368831	-3.196528805	-10.30231141	9.43E-23	7.52E-22	40.90645448
CD48	-1.810848184	-1.532076687	-10.30060139	9.57E-23	7.63E-22	40.86809122
CST3	-1.192457283	9.543949128	-10.34207926	6.69E-23	5.38E-22	40.77023599
ADGRE2	-1.348859805	1.025667933	-10.29145424	1.04E-22	8.24E-22	40.68080311
IBSP	-2.829191525	-3.685156512	-10.26006066	1.36E-22	1.07E-21	40.54976611
CD226	-1.10974461	0.632846964	-10.27015012	1.24E-22	9.86E-22	40.53783601
FCGBP	-2.157032836	5.406872374	-10.32712495	7.62E-23	6.10E-22	40.52514551
CHRM4	1.788240533	0.951408231	10.25291612	1.44E-22	1.14E-21	40.4551931
FLNA	-1.056606475	8.30670877	-10.30957393	8.86E-23	7.08E-22	40.42939832
BATF3	-1.203386886	1.408690323	-10.26092127	1.35E-22	1.07E-21	40.39421739
CKMT1A	1.922217255	0.993978872	10.24426263	1.55E-22	1.22E-21	40.38282673
MAB21L1	-1.705362702	-0.877556126	-10.24515989	1.54E-22	1.21E-21	40.38013374
MEIS3	1.002406701	5.621063192	10.29160023	1.03E-22	8.23E-22	40.27533842
SECTM1	-1.481621737	1.089465101	-10.24325708	1.57E-22	1.23E-21	40.25870786
DEF6	-1.047535323	3.052844748	-10.26727939	1.28E-22	1.01E-21	40.24612898
CTSW	-1.301330246	-0.991330351	-10.22638384	1.81E-22	1.42E-21	40.23267638
PTGER2	-1.61290807	-3.003986046	-10.21191805	2.05E-22	1.60E-21	40.14406345
SASH3	-1.145414186	3.314851995	-10.25845566	1.38E-22	1.09E-21	40.12490098
CLEC2B	-1.062083268	1.254639236	-10.2201731	1.91E-22	1.49E-21	40.07097816
RAB27B	1.790467531	3.519863738	10.22538146	1.83E-22	1.43E-21	40.06787749
CARMIL3	1.066113117	4.241788725	10.24209306	1.58E-22	1.24E-21	40.04783443
KLRC2	4.023302817	2.369507988	10.2001773	2.27E-22	1.76E-21	40.00914046
CACNG5	-2.503953786	-0.458534327	-10.20534893	2.17E-22	1.69E-21	40.00353535
HTR1A	3.221199842	0.68890053	10.19541064	2.36E-22	1.83E-21	39.9981634
CDKN2C	-1.277143419	4.345754067	-10.25769559	1.38E-22	1.10E-21	39.98361371
ASGR1	1.027656335	2.892295378	10.21088782	2.07E-22	1.61E-21	39.95858809
SKIDA1	-1.375599872	0.21803181	-10.19905761	2.29E-22	1.77E-21	39.94996796
UNC79	1.699204592	5.099592604	10.23718392	1.65E-22	1.30E-21	39.94848592
CXCL14	-2.06541033	3.699426657	-10.24893986	1.49E-22	1.18E-21	39.94747744
ST8SIA3	2.475780807	5.02047028	10.22266317	1.87E-22	1.46E-21	39.92487002
OASL	-1.537183926	0.623858429	-10.19932102	2.28E-22	1.77E-21	39.9208863
DHH	-1.305074243	-1.93212975	-10.18621341	2.56E-22	1.97E-21	39.91715756
SLITRK1	2.016715964	4.082653096	10.20211392	2.23E-22	1.73E-21	39.82663274
CATSPER1	-1.211565645	-2.715882172	-10.17334816	2.85E-22	2.20E-21	39.81967686
PRKCE	1.089050304	5.323055987	10.226112	1.82E-22	1.42E-21	39.75904568
GPR156	-1.295479701	0.270014389	-10.17380744	2.84E-22	2.19E-21	39.73660223
PIK3CG	-1.143011596	2.115721036	-10.19130713	2.45E-22	1.89E-21	39.72899377
CKMT1B	1.867679115	1.59117229	10.16836954	2.98E-22	2.29E-21	39.71915909
SH3BGR	-1.067712723	-1.371824649	-10.16336489	3.11E-22	2.38E-21	39.71575338
GNLY	-1.542677124	0.198128709	-10.16544755	3.05E-22	2.34E-21	39.66201305
AHR	-1.11036567	3.168610705	-10.19856911	2.30E-22	1.78E-21	39.63885376
PAPPA2	-1.158802306	0.968446396	-10.16376117	3.10E-22	2.38E-21	39.61222723
SMC4	-1.123527911	3.411444596	-10.19914687	2.29E-22	1.77E-21	39.60832668
PDZK1IP1	-1.757579306	-2.220019288	-10.14932663	3.50E-22	2.67E-21	39.60759969
ROR2	-1.668424993	-0.775082243	-10.15365376	3.38E-22	2.58E-21	39.60541912
FAM180B	-1.622715173	-1.535531874	-10.14355167	3.68E-22	2.80E-21	39.54525798
PPM1J	-1.18895471	-0.564476988	-10.14487922	3.64E-22	2.77E-21	39.53389502
ADGRB1	1.521098739	7.007344656	10.20966664	2.09E-22	1.63E-21	39.517236
GPR158	1.281635177	5.749517232	10.19784857	2.31E-22	1.79E-21	39.48724135
BDKRB2	-1.750707724	-0.594503407	-10.13718668	3.89E-22	2.95E-21	39.45764351
PRLHR	4.429227632	2.599547962	10.12846256	4.19E-22	3.16E-21	39.40705449
PTGER4	-1.307903388	0.803346077	-10.13867376	3.84E-22	2.91E-21	39.40625556
IGSF9B	1.197423619	6.808607243	10.19657933	2.34E-22	1.81E-21	39.40279975
MTMR7	1.336951892	3.1995894	10.14607873	3.60E-22	2.74E-21	39.39726894
PRTG	1.019977089	3.377283601	10.15068953	3.46E-22	2.64E-21	39.39499098
ANXA2R	-1.015568709	1.207990352	-10.1364129	3.91E-22	2.96E-21	39.36998531
PLAAT5	-1.6968285	0.801943743	-10.13624896	3.92E-22	2.97E-21	39.3678551
H2BC11	-1.263162462	-1.44057904	-10.12162075	4.44E-22	3.35E-21	39.36424
SIRPG	-1.606782666	-3.77476036	-10.11805484	4.57E-22	3.45E-21	39.35742874
TNC	-1.619701503	7.332155028	-10.1826932	2.63E-22	2.03E-21	39.32450244
SCN1A	1.31819682	5.141026049	10.16790841	2.99E-22	2.30E-21	39.31330454
C1QTNF2	-1.049520407	0.211607318	-10.1150489	4.69E-22	3.53E-21	39.25300497
RGR	2.540596787	3.275927354	10.11797572	4.58E-22	3.45E-21	39.22376067
KLHL35	1.438947658	1.337887669	10.10435483	5.14E-22	3.86E-21	39.18072388
HK2	-1.161061265	4.603397552	-10.15902765	3.22E-22	2.47E-21	39.12696407
FBLN1	-1.19962149	4.326295636	-10.15562078	3.32E-22	2.54E-21	39.12060543
CYTL1	-1.248460642	1.741529597	-10.10973352	4.91E-22	3.69E-21	39.07735263
GAREM2	1.03570446	6.462188016	10.15732326	3.27E-22	2.50E-21	39.07732166
LGALS12	-1.289818135	-3.448474487	-10.077527	6.46E-22	4.81E-21	39.0199622
CAMSAP3	1.815194057	3.745202827	10.09950725	5.36E-22	4.02E-21	38.98382333
KIF18A	-1.489106895	0.128436222	-10.07456627	6.62E-22	4.93E-21	38.90435366
CNTN3	2.663669826	3.035661086	10.07617198	6.53E-22	4.86E-21	38.89468709
SSTR1	2.838486936	3.110550541	10.07130555	6.81E-22	5.06E-21	38.85555014
DEPDC1	-1.786584291	-0.416181617	-10.06638958	7.10E-22	5.28E-21	38.85496116
UGT8	1.473499023	6.466019579	10.12469519	4.32E-22	3.26E-21	38.82045583
CEBPD	-1.264846212	4.327054484	-10.11279103	4.78E-22	3.60E-21	38.75767596
ANGPTL6	-1.029178938	-0.878292374	-10.04988399	8.16E-22	6.05E-21	38.75181738
NRXN1	1.189589792	7.264646073	10.1166182	4.63E-22	3.49E-21	38.71910513
NPIPB6	1.323273256	-1.059938964	10.04114954	8.79E-22	6.50E-21	38.71399366
CELF3	1.78484233	5.239900941	10.09173126	5.72E-22	4.28E-21	38.70363266
HOPX	-1.442556437	5.757967932	-10.10829908	4.97E-22	3.73E-21	38.65388635
INSM2	2.816954502	-0.446264731	10.02998499	9.66E-22	7.13E-21	38.62377061
HLA.DPA1	-1.703484497	6.240711349	-10.09639941	5.50E-22	4.12E-21	38.56382421
ADORA1	-1.140336286	5.628845046	-10.09755635	5.45E-22	4.08E-21	38.56122714
CLDN9	1.302770066	-0.285815674	10.01686204	1.08E-21	7.93E-21	38.49917745
CST7	-1.294645236	-1.295826449	-10.01791227	1.07E-21	7.87E-21	38.49300177
BIRC3	-1.134789517	1.385995067	-10.03448117	9.30E-22	6.87E-21	38.49177685
TACR1	2.337779677	2.410948876	10.01575188	1.09E-21	8.00E-21	38.41404932
GALNT14	1.587097114	1.920066723	10.01096704	1.14E-21	8.32E-21	38.3762805
CCNB1	-1.033012264	3.165461334	-10.04266735	8.68E-22	6.42E-21	38.33142006
CTSS	-1.144214599	4.79883801	-10.06201713	7.37E-22	5.47E-21	38.29455053
CCL2	-1.701084535	3.388956376	-10.04593007	8.44E-22	6.25E-21	38.28245255
C9orf135	-1.751640731	-3.859425559	-9.987770133	1.38E-21	1.01E-20	38.27441277
SCML4	-1.633206605	-2.500075278	-9.986088006	1.40E-21	1.02E-20	38.25174306
AKR1C3	1.465906107	4.572451608	10.0173569	1.08E-21	7.90E-21	38.14220817
FGF13	1.926745871	4.075371263	10.00035293	1.24E-21	9.07E-21	38.11925437
GOLGA6L2	2.940270564	-1.339246491	9.954243537	1.83E-21	1.32E-20	37.9953705
KCNK3	2.480318001	3.613935753	9.973019471	1.56E-21	1.14E-20	37.98113347
KCNQ5	1.815103534	4.012975734	9.972323542	1.57E-21	1.14E-20	37.88566272
YAP1	-1.098295758	4.995707626	-10.00987838	1.15E-21	8.39E-21	37.84568745
DNAJB13	-1.412572654	-3.14065364	-9.93162207	2.22E-21	1.59E-20	37.80953115
DPP10	1.495992513	4.955918795	9.981013116	1.46E-21	1.07E-20	37.78814271
FAM86B1	-1.032311503	-0.097592432	-9.93138093	2.22E-21	1.60E-20	37.73611284
LILRB1	-1.175155153	2.675174201	-9.95951999	1.75E-21	1.27E-20	37.70046834
SOX3	1.789564931	2.548885899	9.930477005	2.24E-21	1.60E-20	37.67684971
LGR5	1.692339019	2.859998171	9.933680419	2.18E-21	1.57E-20	37.67300957
ANO9	-1.46231041	-2.82517457	-9.90400953	2.80E-21	1.99E-20	37.57875213
LRATD2	1.164168655	6.577471621	9.978869092	1.49E-21	1.08E-20	37.57561419
FBLN7	-1.753796204	1.113053147	-9.922660277	2.39E-21	1.71E-20	37.54849507
HOXD9	-3.013080318	-2.501419055	-9.902189675	2.84E-21	2.02E-20	37.54063218
MKRN3	1.143657476	3.762974881	9.931253786	2.22E-21	1.60E-20	37.5129054
KCNN4	-1.305731605	0.140094369	-9.906181504	2.75E-21	1.96E-20	37.50684908
GJC1	-1.081376826	3.023457861	-9.941856686	2.03E-21	1.46E-20	37.50638866
PTPRC	-1.24072729	3.935393274	-9.955517011	1.81E-21	1.31E-20	37.48044034
OLR1	-1.558310169	4.330147459	-9.961523588	1.72E-21	1.25E-20	37.47815455
ITGB4	-1.671668495	6.067366785	-9.967402065	1.64E-21	1.19E-20	37.47731022
MYOD1	3.48228418	-2.627430491	9.89442629	3.03E-21	2.15E-20	37.4732858
ADGRD2	-2.084523558	-4.352904306	-9.887031451	3.22E-21	2.28E-20	37.44244787
NRSN1	1.878181222	4.944660126	9.931150403	2.23E-21	1.60E-20	37.4146192
EYA1	2.030228894	4.104397625	9.894777385	3.02E-21	2.14E-20	37.24556972
CLEC12A	-2.036539058	-2.726808087	-9.862570868	3.96E-21	2.79E-20	37.23127995
EVI2B	-1.110777912	3.118995146	-9.90599524	2.75E-21	1.96E-20	37.19100901
ELAVL2	2.025292273	3.691147895	9.873535235	3.61E-21	2.55E-20	37.11576169
DBNDD1	-1.107830837	4.374618879	-9.913869869	2.57E-21	1.84E-20	37.09068764
HCN3	1.001992127	3.43519136	9.875849288	3.54E-21	2.50E-20	37.08499735
SDC1	-1.281625074	1.885451667	-9.871851997	3.66E-21	2.58E-20	37.07207292
ZAP70	-1.212442704	-0.372324509	-9.848352298	4.46E-21	3.13E-20	37.05704982
CACNA1A	1.200465626	5.601262082	9.906292423	2.74E-21	1.95E-20	37.04557029
NTN4	1.635053303	4.375314442	9.87276544	3.63E-21	2.57E-20	36.98744032
PCDH7	1.238175369	5.488069776	9.894404704	3.03E-21	2.15E-20	36.96626632
NR1I2	-1.230919507	-2.854939934	-9.828545047	5.26E-21	3.68E-20	36.96009469
PRR15	-1.383365537	-1.06825233	-9.832282988	5.10E-21	3.57E-20	36.94796408
GLP1R	3.180768488	0.686726265	9.827985443	5.29E-21	3.69E-20	36.94348061
PIK3R6	-1.029651596	0.795525124	-9.834082501	5.02E-21	3.52E-20	36.88081117
NPPA	2.202932387	2.095150999	9.823319935	5.50E-21	3.83E-20	36.83152976
DEPP1	-1.107093136	4.905304017	-9.886969873	3.23E-21	2.28E-20	36.82502625
PLAC8	-1.614508745	-0.551856855	-9.819779909	5.66E-21	3.94E-20	36.81929564
ITGB7	-1.175648642	-1.36889972	-9.814673771	5.91E-21	4.10E-20	36.81651901
SIMC1	-1.24618963	1.917547398	-9.840460535	4.76E-21	3.34E-20	36.81152962
SLC4A3	-1.077742253	5.035377522	-9.870670825	3.70E-21	2.61E-20	36.68267592
OTOGL	1.388014584	1.77223224	9.804297032	6.44E-21	4.46E-20	36.66600824
CLDN1	-1.104963213	0.108388111	-9.802823725	6.52E-21	4.52E-20	36.66179339
TNFAIP2	-1.029951785	3.983957124	-9.853537083	4.27E-21	3.00E-20	36.63821578
CDH4	-1.152699301	4.725030855	-9.848638339	4.45E-21	3.12E-20	36.51780536
S100A2	-1.205706164	0.410308313	-9.785788929	7.52E-21	5.19E-20	36.50073443
SPI1	-1.077851148	4.408234181	-9.830988664	5.16E-21	3.60E-20	36.40146896
GCSAM	-1.258311339	-3.325082772	-9.755301283	9.69E-21	6.64E-20	36.36471974
SGSM1	1.590734539	4.292546103	9.792730619	7.09E-21	4.90E-20	36.33672564
TMEM158	-1.240512933	3.642946895	-9.809489129	6.17E-21	4.28E-20	36.30477152
TFEC	-1.131788168	1.999101161	-9.768146102	8.71E-21	5.99E-20	36.21332411
SYNPO2L	1.350481089	0.139757449	9.740704142	1.09E-20	7.47E-20	36.21167695
LY96	-1.090717947	1.421433284	-9.756822654	9.57E-21	6.56E-20	36.18925802
GLIS3	-1.23758371	4.627557191	-9.806210879	6.34E-21	4.40E-20	36.17193893
CLU	-1.009204415	12.60892372	-9.777294214	8.07E-21	5.56E-20	36.16695868
AZU1	1.80618561	-1.545342485	9.724018431	1.26E-20	8.55E-20	36.11053836
CD52	-1.373626	-0.70157873	-9.731051902	1.19E-20	8.08E-20	36.10390631
SARDH	-1.23277469	1.183830293	-9.740154662	1.10E-20	7.50E-20	36.06617901
PROM1	-1.027295367	3.157213835	-9.761135719	9.23E-21	6.33E-20	35.9947781
SCGB1D2	-2.119908845	-3.000710803	-9.710105918	1.41E-20	9.57E-20	35.98755204
TMPRSS3	-2.29285679	-2.260604072	-9.711570573	1.39E-20	9.46E-20	35.98079487
NEUROD4	3.158803575	-1.338466322	9.702589798	1.50E-20	1.02E-19	35.93615989
RHOH	-1.234252094	-0.108338995	-9.707022651	1.45E-20	9.80E-20	35.88436201
UNC13A	1.308707724	6.434111744	9.773479372	8.33E-21	5.73E-20	35.88360647
DRP2	1.106733505	4.635193931	9.739140211	1.11E-20	7.56E-20	35.78547124
MALRD1	-1.66179446	-3.393545662	-9.683647753	1.76E-20	1.18E-19	35.78099822
GAS2L2	-1.688655126	-1.824347691	-9.687408582	1.70E-20	1.15E-19	35.780878
MMP16	1.09638622	6.399170804	9.752182544	9.94E-21	6.80E-20	35.70034084
KIF26A	1.668855005	3.815882485	9.703512196	1.49E-20	1.01E-19	35.67526509
NKG7	-1.284607715	-0.592580167	-9.677974127	1.84E-20	1.24E-19	35.66845578
KCNIP2	2.052130872	4.86452744	9.715076562	1.35E-20	9.19E-20	35.65996588
ABCC8	2.170690061	4.735672807	9.709572302	1.42E-20	9.60E-20	35.64884984
PYHIN1	-1.616603368	-3.811666612	-9.666380545	2.02E-20	1.36E-19	35.64350608
SDC2	-1.016191993	5.316580279	-9.743519392	1.07E-20	7.30E-20	35.62011371
HSPA6	-1.586959705	1.058088388	-9.684864774	1.74E-20	1.17E-19	35.60446488
ADAM19	-1.016080027	3.156256225	-9.708968482	1.42E-20	9.65E-20	35.56573934
BCL2A1	-1.641560668	-0.077226909	-9.66726495	2.01E-20	1.35E-19	35.54504574
PRRX2	-1.743014965	-3.357744808	-9.639844571	2.52E-20	1.68E-19	35.42554156
GATA5	2.775130058	-3.305163577	9.642159566	2.47E-20	1.65E-19	35.42140977
ACTL6B	2.429521578	4.031444644	9.663093535	2.08E-20	1.39E-19	35.38239327
ZC3HAV1L	-1.287080233	-0.521562545	-9.638400373	2.55E-20	1.70E-19	35.34345661
SNX22	1.680087117	5.710777653	9.689176973	1.68E-20	1.13E-19	35.28211512
GALNT9	2.233759704	3.71716138	9.645168976	2.41E-20	1.61E-19	35.25564722
NAT16	1.918039598	2.339429494	9.629257646	2.75E-20	1.83E-19	35.22091539
RAPGEF4	1.320955081	6.127102097	9.690178954	1.66E-20	1.12E-19	35.22011737
ISL2	-2.11246856	-3.711523681	-9.604833662	3.36E-20	2.22E-19	35.14415117
CXCR4	-1.0721452	4.430238485	-9.670913572	1.95E-20	1.31E-19	35.08161182
KCNK12	1.99298252	2.38615475	9.608704124	3.26E-20	2.15E-19	35.05253583
CACNG2	3.287730304	2.485260029	9.600769001	3.48E-20	2.30E-19	35.02658404
RIMS2	2.352598911	3.920515991	9.614894779	3.10E-20	2.05E-19	34.99505344
MAGEL2	1.294653576	2.530735879	9.604281292	3.38E-20	2.23E-19	34.97559828
SKAP1	-1.453562919	-2.805724899	-9.581782532	4.07E-20	2.66E-19	34.95156158
ADGRE1	-1.937665642	-1.304313583	-9.586287189	3.92E-20	2.57E-19	34.93889902
CD37	-1.148747449	3.823698299	-9.642601325	2.46E-20	1.65E-19	34.91620017
BNC2	-1.085898061	1.333534862	-9.596247092	3.61E-20	2.38E-19	34.88734585
KSR2	2.509005504	3.32536894	9.593777617	3.68E-20	2.43E-19	34.88703394
HGD	-1.537597762	-3.138244431	-9.571991242	4.41E-20	2.88E-19	34.87674305
IGDCC4	-1.161819038	4.905674637	-9.647966528	2.36E-20	1.58E-19	34.8541936
DLEC1	-1.3340034	1.867702545	-9.591140802	3.76E-20	2.48E-19	34.76817352
TRPC5OS	-1.16386534	-1.724952493	-9.558575246	4.92E-20	3.20E-19	34.74363343
SLC16A11	-1.287443061	-0.425938502	-9.561688108	4.79E-20	3.13E-19	34.71770824
XKR7	3.023568518	2.232174352	9.559386369	4.89E-20	3.18E-19	34.69600835
PAWR	-1.023376705	2.577619742	-9.588225124	3.86E-20	2.53E-19	34.66985286
CD44	-1.579763856	7.201498135	-9.623863686	2.88E-20	1.91E-19	34.66957575
SLA	-1.101524616	4.390854482	-9.615980196	3.07E-20	2.03E-19	34.63579085
NETO1	1.798876277	3.484719539	9.562600875	4.76E-20	3.10E-19	34.57717666
CASKIN1	1.197544194	5.039055957	9.595985452	3.62E-20	2.38E-19	34.56640658
VNN2	-1.287501701	-0.71760598	-9.532822686	6.07E-20	3.93E-19	34.49789884
CASP5	-1.477167901	-2.8733826	-9.523375325	6.56E-20	4.23E-19	34.48290258
GPR17	2.180542645	5.844705173	9.58034566	4.11E-20	2.69E-19	34.42905071
BTBD17	1.710758866	4.816880315	9.567455333	4.57E-20	2.99E-19	34.42515378
ITGB2	-1.253925249	5.954587116	-9.598007401	3.56E-20	2.35E-19	34.42095803
TREM2	-1.310347185	5.083347321	-9.589299936	3.82E-20	2.51E-19	34.36473641
PLAAT4	-1.033207926	4.787898332	-9.58557861	3.94E-20	2.58E-19	34.35665193
PTTG1	-1.252179058	2.432208132	-9.545644111	5.47E-20	3.55E-19	34.32637885
DAPP1	-1.241806048	0.150874316	-9.516609864	6.94E-20	4.47E-19	34.32555605
MMEL1	-1.935786082	-0.949103986	-9.508029445	7.44E-20	4.79E-19	34.29309985
PLA2R1	-1.206074818	0.64375459	-9.512025615	7.20E-20	4.64E-19	34.25783016
MMRN1	-1.428649858	1.101700762	-9.505011148	7.63E-20	4.90E-19	34.15147814
LUM	-1.476776546	1.23768966	-9.506494856	7.53E-20	4.84E-19	34.14647903
ACP3	-1.565012829	-1.550712929	-9.484144526	9.04E-20	5.79E-19	34.1324445
SNX10	-1.257630614	3.965966534	-9.548762057	5.33E-20	3.46E-19	34.1270253
SLC37A2	-1.047390292	3.173140523	-9.531551896	6.14E-20	3.97E-19	34.11551026
LIPC	-1.192083827	-0.631882495	-9.481795436	9.22E-20	5.90E-19	34.08630008
HK3	-1.074374123	0.542627284	-9.484870221	8.99E-20	5.76E-19	34.05208282
LAMB4	-1.354648802	-2.119083453	-9.462109128	1.08E-19	6.88E-19	33.97708277
ARL11	-1.05838918	0.684176695	-9.476696293	9.61E-20	6.14E-19	33.97705154
WFDC2	-1.335741637	-0.195143364	-9.463502673	1.07E-19	6.81E-19	33.91478733
KCNE5	-2.071486129	-0.159866584	-9.464816947	1.06E-19	6.74E-19	33.89684109
ECRG4	-1.378728989	0.919110879	-9.455960485	1.14E-19	7.22E-19	33.77577016
TLR1	-1.099080387	2.219486953	-9.467636523	1.03E-19	6.59E-19	33.74250336
ATRNL1	1.312817776	5.090514105	9.488658267	8.72E-20	5.59E-19	33.70201102
HAVCR2	-1.104674585	4.393595688	-9.496304714	8.19E-20	5.25E-19	33.66404606
ACADL	-1.591326049	-0.423542282	-9.420653896	1.52E-19	9.54E-19	33.57596458
KMO	-1.523967052	-1.88304445	-9.411915243	1.63E-19	1.02E-18	33.56640544
TMEM35A	1.095319363	4.790088918	9.460142928	1.10E-19	6.99E-19	33.49283479
CD300C	-1.104151755	0.550293423	-9.412992921	1.61E-19	1.01E-18	33.47343418
UBXN10	-2.209104856	0.142555611	-9.414254501	1.60E-19	1.00E-18	33.46254936
TP63	-1.28566722	-1.80546681	-9.390529257	1.94E-19	1.21E-18	33.39795421
CRYAB	1.302989102	10.71852925	9.455181673	1.15E-19	7.26E-19	33.38120345
C3	-1.645132215	8.413886364	-9.456986175	1.13E-19	7.16E-19	33.37220786
CD80	-1.5303697	-3.709037806	-9.376092599	2.18E-19	1.35E-18	33.31803795
C19orf84	-1.227427871	-2.420314795	-9.37720206	2.16E-19	1.34E-18	33.30965789
CADPS	1.147670599	6.142788528	9.439911123	1.30E-19	8.18E-19	33.17624333
OPTC	1.958246101	-2.155983035	9.354495995	2.59E-19	1.60E-18	33.14956966
CBLN2	2.336233515	1.948462447	9.361948287	2.44E-19	1.51E-18	33.10669177
ADGRG5	-1.326511829	-0.381343028	-9.356529529	2.55E-19	1.58E-18	33.0704629
TRIM17	1.155999177	1.188626164	9.356851878	2.54E-19	1.57E-18	33.06892208
LPO	1.378630254	-2.270082274	9.343916892	2.82E-19	1.74E-18	33.06538489
KLF17	-1.447875591	-3.110895963	-9.342293888	2.86E-19	1.76E-18	33.04383446
RSAD2	-1.209727662	3.036148024	-9.394097945	1.88E-19	1.17E-18	33.01575026
ATP1A3	1.372772362	4.287011761	9.373469261	2.22E-19	1.38E-18	32.9040362
MTHFD2	1.229032616	5.981540617	9.401859482	1.77E-19	1.11E-18	32.88653478
LGALS9	-1.01450715	4.825073126	-9.401141905	1.78E-19	1.11E-18	32.86421714
EN2	-1.662750791	0.116225098	-9.320765346	3.40E-19	2.09E-18	32.74567489
GPR45	1.484870966	0.296223996	9.309755616	3.72E-19	2.27E-18	32.74304482
STPG1	-1.267371324	2.002355919	-9.340534071	2.90E-19	1.79E-18	32.73800224
COL9A3	-1.554496371	3.848267833	-9.373373029	2.22E-19	1.38E-18	32.71521254
GLI1	-1.430639883	-0.648874976	-9.308988451	3.74E-19	2.28E-18	32.70267851
FGF8	1.472518017	-3.084383222	9.295825471	4.16E-19	2.53E-18	32.68535587
PITX1	-2.162193649	-1.860423546	-9.288293612	4.42E-19	2.68E-18	32.57234257
EYS	1.306441926	-0.704051624	9.284567784	4.55E-19	2.76E-18	32.57199018
LPCAT2	-1.116045556	4.09552608	-9.354358052	2.59E-19	1.60E-18	32.55435689
CNTN1	1.035157762	8.286926742	9.362247264	2.43E-19	1.51E-18	32.53521198
EMP1	-1.517449114	6.182990391	-9.348003378	2.73E-19	1.69E-18	32.41120954
SOGA3	1.158132181	-1.487098306	9.252057954	5.91E-19	3.56E-18	32.33144473
TTC39A	-1.242214836	-0.119228228	-9.260619199	5.52E-19	3.33E-18	32.2981746
FABP7	-1.480209503	5.7701195	-9.333503262	3.07E-19	1.89E-18	32.29062754
TWIST1	-1.282189936	0.185748361	-9.257138438	5.68E-19	3.42E-18	32.25136978
NKPD1	1.093669644	-0.099256359	9.23921265	6.55E-19	3.94E-18	32.19153723
SLC9A2	1.622111576	0.250473161	9.238848901	6.57E-19	3.95E-18	32.18824534
CD24	1.584396963	6.03347482	9.310448863	3.70E-19	2.26E-18	32.17665398
ELN	-1.014183627	5.974228573	-9.311763933	3.66E-19	2.24E-18	32.11154958
GYG2	-1.295792146	4.33520158	-9.299998756	4.02E-19	2.45E-18	32.08788717
CCR4	-1.569909211	-4.024700458	-9.218294472	7.75E-19	4.61E-18	32.07747479
CD8A	-1.365652924	-0.135051772	-9.223423781	7.44E-19	4.44E-18	32.00161068
FGF9	1.756311873	1.5565919	9.220202193	7.63E-19	4.55E-18	31.98706998
FAHD2B	-1.116108304	2.429978207	-9.248575043	6.08E-19	3.66E-18	31.95745349
ITGAX	-1.100314419	4.496401767	-9.280821049	4.69E-19	2.84E-18	31.92744808
PON1	1.699505241	-0.280129033	9.198867507	9.05E-19	5.37E-18	31.89337766
ARSI	-1.286485475	0.755458412	-9.216223218	7.88E-19	4.69E-18	31.88764
ETV1	1.268321154	8.012256453	9.279245797	4.75E-19	2.88E-18	31.86160663
GFI1	-1.004621139	-1.898273888	-9.193743898	9.43E-19	5.58E-18	31.85168238
FREM3	3.530255784	1.290498126	9.194004479	9.41E-19	5.57E-18	31.84275397
ZNF695	1.329955085	-2.17756126	9.184510077	1.01E-18	5.99E-18	31.81259945
UCP2	-1.080214735	4.89718347	-9.269271762	5.15E-19	3.11E-18	31.80458219
COL22A1	-1.987033064	2.029874808	-9.23033934	7.04E-19	4.21E-18	31.80447263
LYZ	-1.65813548	1.286567094	-9.21279508	8.10E-19	4.81E-18	31.78746376
COL12A1	-1.205361335	2.647472307	-9.231353859	6.98E-19	4.18E-18	31.78357392
ACOT11	-1.149087484	1.33833454	-9.208055837	8.41E-19	5.00E-18	31.77717198
SLC8A2	2.176393132	4.210087151	9.219079415	7.70E-19	4.59E-18	31.77422882
PLA2G2C	-1.665015014	-2.124811506	-9.169351865	1.15E-18	6.74E-18	31.65506081
SPATA3	-1.499651158	-3.230903786	-9.160880503	1.23E-18	7.19E-18	31.61972331
ANGPT2	-1.315121492	2.876178727	-9.215937652	7.90E-19	4.70E-18	31.61472258
MARCHF11	2.482670701	-1.359154037	9.158918348	1.24E-18	7.30E-18	31.6123058
SPATA1	-1.048316728	-1.774541337	-9.162226103	1.21E-18	7.12E-18	31.60004762
MME	2.001869081	-0.218397593	9.155043661	1.28E-18	7.52E-18	31.55439186
KCNH8	1.465149601	3.434983078	9.178110776	1.07E-18	6.29E-18	31.48568705
PHLDA1	1.030577931	7.961111045	9.230661341	7.02E-19	4.20E-18	31.4776388
IGFBP5	-1.250886263	7.982582712	-9.223139533	7.45E-19	4.45E-18	31.47192242
GABBR2	1.551807541	6.538100257	9.224221494	7.39E-19	4.41E-18	31.45050832
ADAMTS18	-2.299910133	-1.970994676	-9.143417459	1.41E-18	8.23E-18	31.43436329
FHDC1	1.68781502	3.880117565	9.17129458	1.13E-18	6.64E-18	31.39443131
CFTR	1.261921227	1.549441813	9.141050594	1.43E-18	8.37E-18	31.34906265
SYN3	1.522747924	3.807792499	9.16560984	1.18E-18	6.94E-18	31.34340393
LRRC15	-1.701117632	-4.213190371	-9.120812556	1.69E-18	9.79E-18	31.31834743
HCLS1	-1.096828959	5.342713104	-9.195159008	9.32E-19	5.53E-18	31.19559727
TYROBP	-1.065764179	5.194818512	-9.193364236	9.46E-19	5.60E-18	31.18736288
P2RY10	-1.715695918	-4.021315839	-9.102571656	1.95E-18	1.13E-17	31.17516008
SLAMF8	-1.76802498	-1.318746288	-9.108901455	1.85E-18	1.07E-17	31.15106135
CACNG4	1.337844433	6.897604812	9.189008543	9.79E-19	5.79E-18	31.14595536
FAM83G	-1.252396622	-1.660718199	-9.094640507	2.07E-18	1.20E-17	31.06465216
GPR21	1.76278615	-1.698026161	9.087520114	2.19E-18	1.27E-17	31.05611395
COL15A1	-1.31401518	0.91559305	-9.104533166	1.92E-18	1.11E-17	30.99455192
HECW1	1.839812827	3.408575729	9.110749085	1.83E-18	1.06E-17	30.99012964
PAK3	1.454881639	4.875165017	9.137538067	1.48E-18	8.60E-18	30.95073109
CFAP77	-1.650336463	-0.471418652	-9.08367949	2.26E-18	1.30E-17	30.91648196
VWA3B	-1.174520381	1.040073533	-9.090863055	2.14E-18	1.23E-17	30.8853321
NYAP2	2.454928553	-0.685073802	9.065699835	2.61E-18	1.49E-17	30.87761647
IL7R	-1.405130842	-0.10184908	-9.07220152	2.48E-18	1.42E-17	30.81388712
GSC2	2.459646306	-3.121427318	9.047634083	3.01E-18	1.72E-17	30.74959239
CTNNA3	1.35431702	4.20292154	9.099396318	2.00E-18	1.16E-17	30.74398057
SOX1	1.270808841	3.366221351	9.080208824	2.33E-18	1.34E-17	30.71308054
PRSS35	1.976019391	3.238838435	9.052683597	2.89E-18	1.65E-17	30.56237211
FAM237B	-1.354173112	-2.795298814	-9.021227571	3.71E-18	2.10E-17	30.52866281
SFN	-1.583131652	-1.53500577	-9.02556244	3.58E-18	2.03E-17	30.51643418
SLC35D3	1.846693398	-2.739513756	9.008159944	4.11E-18	2.32E-17	30.45050912
CNTNAP2	1.73463794	5.20508626	9.076229735	2.40E-18	1.38E-17	30.44992884
SEC31B	1.160523265	4.346392873	9.06694899	2.58E-18	1.48E-17	30.44760193
SCIN	-1.586270969	3.880416192	-9.08051228	2.32E-18	1.34E-17	30.3921107
RGS11	1.325369564	4.446863462	9.056296235	2.81E-18	1.61E-17	30.36896715
RUNX3	-1.113354634	1.212566754	-9.021129737	3.71E-18	2.10E-17	30.32968856
STXBP1	1.029152101	7.32250895	9.085783386	2.22E-18	1.28E-17	30.3249114
IFI6	-1.266232076	6.194066295	-9.083618702	2.26E-18	1.30E-17	30.31429482
JAK3	-1.186154196	2.106097924	-9.030388944	3.45E-18	1.96E-17	30.28862459
GASK1B	-1.014165944	5.66422385	-9.080282795	2.32E-18	1.34E-17	30.28472087
SCN3B	1.739637618	5.915982446	9.065516484	2.61E-18	1.50E-17	30.27133951
SLC5A9	-1.26544242	-0.550540171	-8.997590824	4.46E-18	2.52E-17	30.26395463
ZDHHC11B	1.1777018	3.889914671	9.033557164	3.36E-18	1.91E-17	30.26226057
GRIP1	1.318602108	1.531783758	8.997789304	4.46E-18	2.51E-17	30.2365891
DOK7	-1.088474936	-0.721581058	-8.988389716	4.80E-18	2.70E-17	30.20561667
HTRA4	-1.561789737	-4.039666914	-8.969303913	5.57E-18	3.13E-17	30.14807026
ISG15	-1.290744423	4.480507766	-9.051197768	2.92E-18	1.67E-17	30.11240233
NXPH1	1.579114261	5.327489448	9.037014456	3.27E-18	1.86E-17	30.11060524
CDC20	-1.452459305	1.88231876	-9.003596556	4.26E-18	2.41E-17	30.08879325
RBM46	-1.697526665	-3.768506542	-8.961996799	5.90E-18	3.30E-17	30.08760072
VIPR2	2.697937358	4.479296832	8.998757453	4.42E-18	2.49E-17	30.06487385
TMEM151B	1.937350696	4.828254027	9.01088938	4.02E-18	2.27E-17	30.0274617
G6PC2	2.624272953	-2.097469162	8.945252771	6.73E-18	3.75E-17	29.96811079
H4.16	-1.226093567	-1.855631039	-8.945627109	6.71E-18	3.74E-17	29.91976636
TNNI2	-1.156867661	-1.882410327	-8.94429096	6.78E-18	3.78E-17	29.91191451
MMP2	-1.01185695	5.308770074	-9.030446584	3.45E-18	1.96E-17	29.90462781
CPLX1	1.710600987	4.956975933	8.999905647	4.38E-18	2.47E-17	29.89299587
MEDAG	-1.518917975	-1.747040805	-8.93769957	7.14E-18	3.96E-17	29.84819506
PCDH20	1.765651267	-3.286085972	8.925856186	7.83E-18	4.34E-17	29.81934955
KIF4A	-1.310132567	2.145921801	-8.969106817	5.58E-18	3.13E-17	29.79753961
UMODL1	-1.364397712	-2.470832066	-8.918858005	8.27E-18	4.57E-17	29.73208928
MEGF10	-1.278049181	4.575295034	-9.002061143	4.31E-18	2.43E-17	29.72184325
LRRN4CL	-1.613802356	0.846800621	-8.929755588	7.60E-18	4.21E-17	29.62764096
MS4A6A	-1.425378322	4.028993418	-8.979926426	5.13E-18	2.88E-17	29.59755364
MYC	1.131368723	5.353892401	8.977167474	5.24E-18	2.94E-17	29.59533093
FAM20A	-1.2412629	0.978694036	-8.917397643	8.37E-18	4.62E-17	29.54241294
CITED4	-1.079647695	1.225646336	-8.917617329	8.36E-18	4.61E-17	29.53008625
C2orf66	-1.208988166	-1.486668265	-8.895083318	9.96E-18	5.48E-17	29.51815277
DKKL1	-1.408006095	-2.78594143	-8.886536498	1.06E-17	5.84E-17	29.49291739
KLF1	1.063588517	-1.599435065	8.881801439	1.11E-17	6.05E-17	29.46436812
SAA2	-1.497580094	-4.927335604	-8.877334042	1.14E-17	6.25E-17	29.45082354
KIF2C	-1.324151164	1.945037071	-8.916939441	8.40E-18	4.63E-17	29.42066841
CCDC178	1.897260899	0.389958124	8.876684989	1.15E-17	6.28E-17	29.37917457
LPA	1.272930871	-2.283555153	8.865603274	1.25E-17	6.82E-17	29.35522946
ABCB11	-1.591321918	-3.874942582	-8.865577619	1.25E-17	6.82E-17	29.35334411
SYP	1.092823559	7.059772406	8.956621253	6.16E-18	3.44E-17	29.31932948
KLHL29	-1.094992041	2.526139254	-8.910884012	8.81E-18	4.85E-17	29.30476201
P2RX6	1.088466322	3.550593869	8.899955753	9.59E-18	5.28E-17	29.27118496
TACC3	-1.055435137	3.853457388	-8.931303059	7.51E-18	4.16E-17	29.26152769
FGF17	1.990783433	1.1649994	8.862282734	1.29E-17	6.99E-17	29.23703724
LHX5	4.059092459	-0.469491223	8.842030336	1.51E-17	8.15E-17	29.17620371
DPEP1	-2.131285855	-1.059262666	-8.854492154	1.37E-17	7.42E-17	29.16456099
DGKK	2.784612766	1.083122465	8.836482412	1.57E-17	8.49E-17	29.06646974
KLHL4	-1.260046732	3.373194407	-8.879814356	1.12E-17	6.13E-17	28.91900952
ATAD3C	-1.216472548	0.112457501	-8.826285388	1.70E-17	9.17E-17	28.91108408
FKBP5	-1.463193745	5.608019703	-8.899836272	9.60E-18	5.28E-17	28.88587934
ANKEF1	-1.140975327	-0.206942646	-8.81868158	1.81E-17	9.72E-17	28.87547787
ADAMTS1	-1.015018012	3.914734688	-8.881120784	1.11E-17	6.08E-17	28.86746554
HLA.DQB2	-2.065058316	-0.238148995	-8.818318571	1.81E-17	9.74E-17	28.84036453
FBXL16	1.201167377	6.86451104	8.890332504	1.03E-17	5.68E-17	28.81236224
SMCP	3.222761483	-2.618304299	8.788181644	2.29E-17	1.22E-16	28.77455323
FRMPD1	1.209080397	2.36752902	8.814959354	1.86E-17	9.98E-17	28.76593337
SLC26A4	-1.175140748	-0.249039241	-8.802671382	2.04E-17	1.10E-16	28.75468612
C5AR1	-1.179854312	2.703952444	-8.841601993	1.51E-17	8.17E-17	28.74011473
PRND	-1.637691528	-3.784603425	-8.784741577	2.35E-17	1.25E-16	28.73808257
TSHZ2	-1.232292478	2.130922034	-8.822310952	1.75E-17	9.45E-17	28.67571292
LRTM2	2.518210626	1.842996812	8.781768537	2.40E-17	1.28E-16	28.60359311
FREM2	-1.593020326	2.82987819	-8.82340647	1.74E-17	9.38E-17	28.54382186
GPR84	-1.383642559	-0.593986477	-8.769767811	2.64E-17	1.40E-16	28.51720851
LIMS2	1.278752388	6.33933796	8.845220937	1.47E-17	7.95E-17	28.49062749
PEG10	1.022826389	7.370391976	8.845434637	1.47E-17	7.94E-17	28.46081029
DLGAP3	1.52692781	3.715185487	8.791300157	2.23E-17	1.19E-16	28.45754219
CENPE	-1.336867471	1.387315367	-8.770307503	2.62E-17	1.40E-16	28.36836379
MILR1	-1.013917399	1.766261075	-8.759995107	2.84E-17	1.51E-16	28.26775704
CHAC1	-1.203193941	0.779380102	-8.738106578	3.36E-17	1.78E-16	28.19157564
GAD1	1.440999823	5.646707747	8.793806942	2.19E-17	1.17E-16	28.17644178
PTK6	1.032677322	1.259934444	8.710743536	4.15E-17	2.18E-16	28.04789973
GMNC	-2.171476456	-3.885353466	-8.692299701	4.79E-17	2.50E-16	28.03783391
PLEK	-1.007824243	3.579964151	-8.762512075	2.79E-17	1.48E-16	28.00911633
ZNF648	-1.493026448	-3.334609443	-8.683961369	5.10E-17	2.66E-16	27.97161466
ST6GALNAC2	-1.414654047	-1.717023243	-8.686417333	5.01E-17	2.61E-16	27.9385093
AQP7	1.247060525	-2.005300843	8.675336453	5.45E-17	2.84E-16	27.91396316
COL3A1	-1.730207676	3.647837216	-8.753964969	2.98E-17	1.58E-16	27.89110579
GJB2	-1.900079297	-0.054173967	-8.691767922	4.81E-17	2.51E-16	27.87386052
AC007906.2	-1.250909855	-1.755419929	-8.67338566	5.53E-17	2.88E-16	27.8456636
SP7	1.085724564	-1.696023095	8.666600209	5.83E-17	3.03E-16	27.83949446
DGKB	1.303163761	4.94113258	8.733536429	3.49E-17	1.84E-16	27.80227136
LRRC2	-1.586538768	1.201720833	-8.693105485	4.76E-17	2.48E-16	27.78627869
DPPA4	-1.381583162	-4.110220069	-8.640745606	7.10E-17	3.67E-16	27.66349936
NOX4	-1.195570245	-0.272595891	-8.655440246	6.35E-17	3.29E-16	27.64141188
ESM1	-2.050369536	-1.64463156	-8.641472047	7.06E-17	3.65E-16	27.58235556
HSPG2	-1.206528075	4.345906677	-8.708369774	4.23E-17	2.22E-16	27.48733238
PLEKHG4B	-1.731270576	-0.720075424	-8.631215827	7.64E-17	3.93E-16	27.46777492
NR2F2	-1.01372793	3.888129143	-8.694097194	4.72E-17	2.47E-16	27.44256648
LAX1	-1.157842597	-2.425973843	-8.614685893	8.67E-17	4.44E-16	27.43321118
COL21A1	-1.441306666	0.392205137	-8.622990697	8.13E-17	4.18E-16	27.34187045
CCDC187	-1.055719369	-2.273707267	-8.601334112	9.59E-17	4.90E-16	27.33032342
ASXL3	1.110899831	3.669619188	8.638312363	7.24E-17	3.73E-16	27.26289656
SIRPB2	-1.075739961	1.611569022	-8.619283845	8.37E-17	4.29E-16	27.21834
DUSP5	-1.299789891	2.136729159	-8.628749774	7.78E-17	4.01E-16	27.19888269
KLHL32	1.067919201	4.748186114	8.651356002	6.55E-17	3.39E-16	27.18070551
DACH2	2.397920631	2.287582722	8.597223554	9.90E-17	5.05E-16	27.17967793
SRRM3	1.606983091	4.414868812	8.62794221	7.83E-17	4.03E-16	27.12083679
SUSD5	2.320000149	4.328023673	8.605743955	9.28E-17	4.74E-16	27.0450008
LHFPL3	1.657403468	5.769484019	8.642700193	7.00E-17	3.61E-16	27.03651253
ADGRV1	1.380805189	6.607038034	8.654028651	6.42E-17	3.32E-16	27.02439556
SYCP2L	1.024688662	0.049051433	8.56027215	1.31E-16	6.64E-16	26.98145257
ZSCAN1	1.091361997	1.961249695	8.572313892	1.20E-16	6.08E-16	26.96153206
MGP	-1.502493962	3.181457188	-8.619410459	8.36E-17	4.29E-16	26.94716105
SEMA3E	-1.982362889	1.088555043	-8.582707539	1.11E-16	5.63E-16	26.93724972
LILRA6	-1.131009289	-1.166072846	-8.551770919	1.40E-16	7.05E-16	26.91376788
EZHIP	1.202484203	-2.1842898	8.540179521	1.53E-16	7.66E-16	26.91029933
LGI4	-1.268477078	4.26670618	-8.631273543	7.64E-17	3.93E-16	26.90998887
TLX1	3.635145748	-0.066995856	8.541623955	1.51E-16	7.58E-16	26.90920583
C20orf204	1.54556039	1.205984773	8.555601264	1.36E-16	6.86E-16	26.90434374
METTL24	-1.433687993	-2.010961968	-8.54554431	1.47E-16	7.37E-16	26.89700873
MPV17L	-1.020605746	3.549451055	-8.613007261	8.78E-17	4.49E-16	26.88005899
KCTD4	1.390520549	2.141960633	8.557912569	1.33E-16	6.75E-16	26.85306049
EPHA10	1.636575993	2.546983394	8.55789829	1.33E-16	6.75E-16	26.83179236
CFAP221	-1.085052792	1.565696564	-8.56200392	1.29E-16	6.55E-16	26.79449326
ABCD2	-1.099693115	2.849763095	-8.587301275	1.07E-16	5.44E-16	26.79171584
CPNE5	1.239484552	5.8916309	8.610359895	8.96E-17	4.58E-16	26.73847619
MYCL	1.206991384	3.789876072	8.567249686	1.24E-16	6.31E-16	26.72000326
MGAT4C	1.871952882	4.086933531	8.562078421	1.29E-16	6.55E-16	26.70842138
ENTPD2	-1.168692008	3.123975029	-8.579798351	1.13E-16	5.75E-16	26.68513247
GCOM1	-1.253731578	-2.000884978	-8.516446466	1.83E-16	9.09E-16	26.6845575
FZD7	-1.211088638	3.981530354	-8.596602369	9.95E-17	5.07E-16	26.68419312
RFX8	-1.387120115	-2.862673743	-8.511686213	1.89E-16	9.40E-16	26.67714474
BSN	1.194244669	5.954407116	8.600036286	9.69E-17	4.95E-16	26.65318909
CLCNKA	-1.351462372	-3.386090064	-8.502397439	2.03E-16	1.01E-15	26.62318402
HES7	1.269916075	-0.520662679	8.503137697	2.02E-16	1.00E-15	26.58863853
MAFA	-1.465409452	-3.939430004	-8.491525738	2.21E-16	1.09E-15	26.55357783
TSHR	2.660094648	1.800027966	8.501712148	2.04E-16	1.01E-15	26.5082389
AMH	1.918300484	3.104240557	8.518789315	1.80E-16	8.94E-16	26.50665197
CPNE8	-1.086940793	1.829186266	-8.527378928	1.68E-16	8.40E-16	26.50166565
STRA6	-1.359822032	0.334847709	-8.509117936	1.93E-16	9.57E-16	26.50009061
ERC2	1.182640705	3.510840606	8.531089168	1.64E-16	8.18E-16	26.49019502
PRKG2	2.144815315	0.97771061	8.490093142	2.23E-16	1.10E-15	26.44961052
HYDIN	-1.386324233	1.228164539	-8.511733929	1.89E-16	9.40E-16	26.43736562
IGFN1	3.19722326	2.954867007	8.496304729	2.13E-16	1.05E-15	26.41804171
B3GALT2	1.040450368	3.724801872	8.51380158	1.86E-16	9.26E-16	26.31244549
RBM24	-1.513673179	-0.504090472	-8.475686203	2.49E-16	1.22E-15	26.30316893
ADGB	-1.536945222	-4.814029239	-8.454409219	2.92E-16	1.43E-15	26.29243386
SLC2A13	1.155002149	5.085124172	8.524711908	1.72E-16	8.56E-16	26.18805114
MAGEE1	1.077690876	4.348440843	8.50425398	2.00E-16	9.93E-16	26.14465491
KRT80	-1.653014646	-3.864648716	-8.436315986	3.34E-16	1.63E-15	26.14412107
BMP4	1.012313411	2.540749707	8.465655286	2.68E-16	1.31E-15	26.1102165
CSF2RB	-1.015712044	1.459781363	-8.465987846	2.67E-16	1.31E-15	26.09673744
SLC6A9	-1.027063504	5.924393787	-8.532456383	1.62E-16	8.10E-16	26.08906926
MMP19	-1.7152506	-0.61767372	-8.439978883	3.25E-16	1.59E-15	26.03931051
STOML3	-1.565336011	-5.411700087	-8.414402225	3.94E-16	1.91E-15	26.00321922
TEKT3	-1.105646953	-1.008325398	-8.429311332	3.52E-16	1.71E-15	26.00014871
DHRS2	2.027118855	0.779557224	8.426519461	3.60E-16	1.75E-15	25.98664603
KLHL6	-1.015708351	2.365700692	-8.454630602	2.91E-16	1.43E-15	25.88920862
HRH3	2.33770806	2.325153352	8.423712223	3.67E-16	1.78E-15	25.88620434
GDF10	2.195308986	2.06704096	8.419632452	3.79E-16	1.84E-15	25.86837778
ELOVL2	-1.395536196	4.707654175	-8.493474569	2.17E-16	1.07E-15	25.83556633
CPLX2	2.233797935	6.572101814	8.485747673	2.30E-16	1.13E-15	25.81931067
VSX1	-1.659673716	-1.141082766	-8.401902609	4.33E-16	2.09E-15	25.79002876
SEMA3D	1.934396853	3.251853089	8.414117904	3.95E-16	1.91E-15	25.71642252
FOXO6	1.111336251	2.466045065	8.398233714	4.45E-16	2.15E-15	25.62559232
EFNA2	1.020666746	2.231298954	8.386437141	4.86E-16	2.34E-15	25.55727355
KLHDC7B	-1.268320256	-1.61854262	-8.362045176	5.83E-16	2.79E-15	25.53115688
SLC7A14	1.668308416	4.813275333	8.421438096	3.74E-16	1.81E-15	25.52336096
IGFBP3	-1.55645146	5.05540766	-8.452053929	2.97E-16	1.45E-15	25.50769181
ETV4	-1.870241452	1.961513394	-8.400682346	4.37E-16	2.11E-15	25.47402477
LILRA1	-1.043546842	1.267840948	-8.374581881	5.31E-16	2.55E-15	25.44074578
P2RY1	-1.215193017	4.133121552	-8.431726772	3.46E-16	1.68E-15	25.43409106
SCRT2	2.31856763	1.360006818	8.353917977	6.19E-16	2.96E-15	25.43197516
LMNTD2	-1.008337851	-1.75200092	-8.343826659	6.68E-16	3.18E-15	25.41081808
VWC2	1.556604898	2.812559173	8.365345523	5.69E-16	2.73E-15	25.37788891
ZFP36	-1.27013436	5.863171065	-8.43224417	3.45E-16	1.68E-15	25.34571544
C8orf34	-1.502544989	0.832481044	-8.357920167	6.01E-16	2.88E-15	25.33397246
CCL20	-1.361584564	-3.138039175	-8.325771428	7.64E-16	3.62E-15	25.32237841
NPY2R	-1.901490993	-1.484029808	-8.328604153	7.48E-16	3.55E-15	25.2629365
CDCA8	-1.207668818	1.470321802	-8.348901508	6.43E-16	3.07E-15	25.21839308
KLRB1	-1.205961399	-2.553564078	-8.308823818	8.66E-16	4.08E-15	25.18285458
LAMP3	-1.203605469	-1.292142763	-8.314907208	8.28E-16	3.91E-15	25.17391988
MT1F	-1.016746984	3.870542976	-8.388929607	4.77E-16	2.30E-15	25.1633988
MEX3A	1.112433957	5.415825705	8.391647444	4.67E-16	2.25E-15	25.15045656
FSCN2	-1.034748502	-2.262247438	-8.303632237	9.00E-16	4.24E-15	25.13818369
MYCN	1.130134955	3.914080533	8.353956184	6.19E-16	2.96E-15	25.11086873
CD8B2	1.570930406	-0.202183793	8.301687539	9.13E-16	4.30E-15	25.10577723
KCND2	1.2548134	5.843777299	8.387281471	4.83E-16	2.33E-15	25.08340542
PHLDA2	-1.441277942	-2.289989262	-8.295016235	9.60E-16	4.52E-15	25.06724304
PCDHB7	-1.30495083	1.761888088	-8.326751037	7.58E-16	3.60E-15	25.01125621
ALOX12B	1.684339324	-1.507015048	8.28160469	1.06E-15	4.98E-15	25.00868976
PAX9	1.320125274	-2.812361116	8.276927014	1.10E-15	5.15E-15	24.99768357
CHAD	-1.354658742	-1.511268428	-8.289226171	1.00E-15	4.71E-15	24.992687
CFAP91	-1.135038049	1.033884774	-8.307991813	8.72E-16	4.11E-15	24.97144123
SCN9A	-1.662284307	-0.104786545	-8.298173067	9.38E-16	4.41E-15	24.96760225
SMIM32	2.228659923	-1.02521666	8.268850117	1.17E-15	5.46E-15	24.91245916
KHDC3L	1.451447313	-2.921124211	8.264628035	1.20E-15	5.63E-15	24.91176742
RTN4R	1.435723333	3.322487656	8.309858761	8.60E-16	4.05E-15	24.90404707
MCOLN3	-1.428044849	-2.949012113	-8.266106042	1.19E-15	5.57E-15	24.88247909
TLL1	2.042250358	0.030104629	8.262299917	1.22E-15	5.72E-15	24.82282374
SAPCD2	1.452055706	4.855967331	8.329545113	7.43E-16	3.53E-15	24.81320224
C1orf194	-1.25873634	1.158011811	-8.288145093	1.01E-15	4.75E-15	24.80549949
TULP2	-1.189734909	-2.729145315	-8.247977364	1.36E-15	6.33E-15	24.74876708
VTCN1	1.262560709	-1.251387328	8.246047996	1.38E-15	6.42E-15	24.73513654
KCNK7	1.071331627	0.995122644	8.259070449	1.25E-15	5.85E-15	24.71883606
CALHM6	-1.498255938	-3.313205737	-8.241107748	1.43E-15	6.64E-15	24.71220785
NKX6.3	1.774549062	-3.570033069	8.234347356	1.50E-15	6.97E-15	24.701471
NMUR1	-1.045887229	-2.762377418	-8.239729361	1.45E-15	6.70E-15	24.69317552
GPR61	1.221084901	0.943896931	8.254231893	1.30E-15	6.06E-15	24.69126445
MATN2	-1.009087681	6.487930307	-8.340258374	6.86E-16	3.27E-15	24.66999124
SIX4	1.046634323	2.076097915	8.262312307	1.22E-15	5.72E-15	24.66500185
GPRIN1	1.055047872	5.153794139	8.318677459	8.05E-16	3.81E-15	24.64258142
MET	-1.56036791	1.203663509	-8.250292382	1.34E-15	6.23E-15	24.50398903
MYH6	1.169190831	-2.238352961	8.208838406	1.81E-15	8.35E-15	24.4942106
KRT18	-1.46195699	-1.501573294	-8.217092325	1.71E-15	7.88E-15	24.46641058
HSH2D	-1.361526226	-2.741037693	-8.206998265	1.84E-15	8.46E-15	24.44999419
WDR87	1.367923074	-2.630528987	8.200815456	1.92E-15	8.83E-15	24.44752817
KCNJ11	1.782763657	4.044991126	8.254962439	1.29E-15	6.03E-15	24.43411894
RDM1	-1.408953969	-2.87962353	-8.19537999	2.00E-15	9.18E-15	24.3704097
GRIN3A	2.281614051	2.851602163	8.219379185	1.68E-15	7.75E-15	24.34872401
SGCD	1.073281338	4.154962145	8.256116949	1.28E-15	5.98E-15	24.3463012
NMUR2	1.910257933	-1.17325686	8.189632899	2.09E-15	9.56E-15	24.33969392
NIPAL2	-1.001562292	2.282121154	-8.232245159	1.53E-15	7.07E-15	24.27132551
ZNF518B	-1.029233793	3.636623115	-8.262562322	1.22E-15	5.71E-15	24.26972645
IL20RA	-1.612327631	0.12704242	-8.201964627	1.91E-15	8.76E-15	24.25467014
C5orf38	2.952113241	1.321977919	8.174917204	2.33E-15	1.06E-14	24.15927605
NGFR	-1.274717439	3.283472196	-8.242388854	1.42E-15	6.58E-15	24.15638047
IL9	1.990701078	-2.504039151	8.15187861	2.76E-15	1.25E-14	24.10211084
SAMD3	-1.216040792	-3.320428795	-8.153268868	2.73E-15	1.24E-14	24.08608171
HES5	2.091488317	2.683441094	8.180967135	2.23E-15	1.02E-14	24.07914029
RGS14	-1.200924631	1.74067433	-8.195616305	2.00E-15	9.16E-15	24.06563158
SLC34A2	-1.886255232	-1.843653846	-8.156263734	2.67E-15	1.21E-14	24.03461238
ARC	-1.351580823	4.865959483	-8.249581602	1.34E-15	6.26E-15	24.02880852
CA10	1.941784287	4.913967358	8.213116897	1.76E-15	8.10E-15	24.01239716
MYOZ3	-1.143004759	-0.093221973	-8.15842988	2.63E-15	1.19E-14	23.97579321
CDON	1.322449965	2.765852271	8.171191568	2.39E-15	1.09E-14	23.95328022
TFF3	-1.537733078	-3.759563894	-8.131858143	3.19E-15	1.44E-14	23.94014546
STMN4	1.024292686	6.454582304	8.238881439	1.45E-15	6.74E-15	23.93654612
HABP2	-1.302781658	-2.333698432	-8.133560025	3.15E-15	1.42E-14	23.90863892
ZNF729	2.3017788	-3.873625521	8.120641239	3.46E-15	1.56E-14	23.89175548
BEST3	1.584615652	4.855437245	8.198197007	1.96E-15	9.00E-15	23.86997385
TAGLN3	1.292117831	5.716117643	8.216879025	1.71E-15	7.89E-15	23.85087502
ST8SIA2	2.064720645	1.310966522	8.134471881	3.13E-15	1.41E-14	23.83665027
EPHX2	-1.018981826	3.303819027	-8.189631981	2.09E-15	9.56E-15	23.79254027
KIAA1549L	1.010532411	5.753988898	8.205882918	1.85E-15	8.52E-15	23.74606687
C1QTNF1	-1.078157477	5.031174097	-8.210751404	1.79E-15	8.24E-15	23.74127616
GJD2	2.575389683	-0.563592983	8.104599322	3.89E-15	1.75E-14	23.7259843
ASF1B	-1.287623	1.625723049	-8.142860205	2.94E-15	1.33E-14	23.69551192
LHX3	2.326922709	-2.23600894	8.089129854	4.36E-15	1.94E-14	23.65490696
SP8	-2.225466088	-2.329638819	-8.091623685	4.28E-15	1.91E-14	23.5854472
APBB1IP	-1.038408166	4.535013674	-8.181386396	2.22E-15	1.01E-14	23.56696579
ARHGDIG	1.655213613	3.245614958	8.118995247	3.51E-15	1.58E-14	23.54848582
LRRC43	-1.090828685	0.437978716	-8.10250576	3.95E-15	1.77E-14	23.53906197
UBE2QL1	1.346161892	4.42598165	8.144352514	2.91E-15	1.32E-14	23.52557914
APOB	-1.462074407	-2.570411932	-8.078884547	4.70E-15	2.09E-14	23.52453918
ANGPT4	1.260351378	-0.514588281	8.075098911	4.83E-15	2.15E-14	23.4805624
CYP1A1	1.451872227	-1.71698115	8.066273867	5.15E-15	2.29E-14	23.467094
LDLRAD2	-1.187616863	-3.629038666	-8.043897566	6.06E-15	2.67E-14	23.31719207
MMD2	1.636195198	4.64718439	8.113010224	3.66E-15	1.64E-14	23.30058477
PLK5	1.253938211	0.845347324	8.043534602	6.07E-15	2.68E-14	23.18611806
HPSE2	2.87157389	3.495998926	8.052451093	5.69E-15	2.52E-14	23.13037196
LRRTM1	1.2073027	3.370102532	8.063422969	5.26E-15	2.33E-14	23.09610956
CENPA	-1.436082481	-0.365867323	-8.033400355	6.53E-15	2.88E-14	23.08897745
HFM1	1.039928416	1.99059403	8.041670417	6.15E-15	2.71E-14	23.0844372
NEGR1	1.277033973	5.008547926	8.096891444	4.12E-15	1.84E-14	23.07998637
GGTA1	1.151081134	5.163793641	8.099413623	4.04E-15	1.81E-14	23.05879459
CHRNB2	1.46235422	4.201828761	8.06871458	5.06E-15	2.25E-14	23.03487553
NRG3	1.104887641	4.325533737	8.073747116	4.88E-15	2.17E-14	23.00761743
CHGA	2.341410433	5.05477572	8.06989147	5.01E-15	2.23E-14	23.00656995
SHISAL1	2.166697889	4.07604369	8.043990997	6.05E-15	2.67E-14	22.95167982
CDCA2	-1.351938774	0.001427762	-8.015246034	7.45E-15	3.27E-14	22.93860226
NT5C1A	1.519485848	-0.386854969	7.992079414	8.81E-15	3.84E-14	22.89402728
TLR8	-1.286080358	-0.182409356	-8.004985095	8.03E-15	3.51E-14	22.88135482
ALOXE3	1.346718451	-1.437257613	7.981767641	9.49E-15	4.12E-14	22.85898847
IL6	-1.650929259	-1.919973724	-7.984630772	9.30E-15	4.04E-14	22.82291694
TM4SF1	-1.004550034	3.793092345	-8.063469024	5.25E-15	2.33E-14	22.80831914
IRX2	3.111449618	1.584687186	7.983085893	9.40E-15	4.08E-14	22.78316053
LAMB1	-1.009983878	4.4850332	-8.063535828	5.25E-15	2.33E-14	22.72347514
TMEM26	-1.181496065	-1.018297866	-7.970334462	1.03E-14	4.46E-14	22.6891831
KIF23	-1.304742083	1.276967083	-7.991720709	8.83E-15	3.85E-14	22.65763852
GDF5	-1.118178565	-2.204523842	-7.955397375	1.15E-14	4.95E-14	22.64440421
MUSK	-1.356112516	-3.165167536	-7.944748051	1.24E-14	5.32E-14	22.60156927
KCNH1	1.485665836	1.638081156	7.961698441	1.10E-14	4.73E-14	22.56378911
NAP1L2	1.178544023	4.773323192	8.010705696	7.70E-15	3.37E-14	22.48754843
SPINK5	1.57066937	-2.961716135	7.921730753	1.46E-14	6.23E-14	22.481542
SIGLEC7	-1.131350096	-0.390144699	-7.941814071	1.26E-14	5.42E-14	22.4538933
CACNA2D1	1.108318268	5.046715541	8.007554685	7.88E-15	3.45E-14	22.41675671
DRAXIN	-1.103002221	3.283201833	-7.992962174	8.75E-15	3.82E-14	22.37934034
TMEM271	1.695018067	1.721800991	7.932441173	1.35E-14	5.78E-14	22.36233945
EFEMP1	-1.1911598	6.689964476	-8.015005526	7.46E-15	3.28E-14	22.32394303
ADAMTS19	1.525045784	-0.138172137	7.911248628	1.57E-14	6.70E-14	22.31401154
CEP55	-1.368638744	0.471022864	-7.926157515	1.42E-14	6.04E-14	22.27109437
IFI30	-1.326112334	-3.471394817	-7.894260004	1.78E-14	7.54E-14	22.25931419
STC1	-1.610249391	-0.677012118	-7.910662693	1.58E-14	6.73E-14	22.23524668
CD93	-1.118569176	4.06709658	-7.986378064	9.18E-15	3.99E-14	22.21505467
TNMD	-1.151361859	-3.293699649	-7.887124766	1.87E-14	7.91E-14	22.20694234
E2F8	-1.437379142	-0.782093691	-7.899370569	1.71E-14	7.28E-14	22.16895475
MPP4	-1.188959831	-3.686657386	-7.87952167	1.98E-14	8.33E-14	22.16549828
ADAMTS7	-1.037830621	1.357148881	-7.916592117	1.52E-14	6.46E-14	22.1358644
SLC22A6	1.786942602	1.534012897	7.895298424	1.77E-14	7.49E-14	22.11673038
C4B	-1.246680409	4.162968286	-7.973997354	1.00E-14	4.35E-14	22.10986396
ADM2	-1.217539507	-1.870628574	-7.880096144	1.97E-14	8.30E-14	22.09884412
SLAMF7	-1.549690617	-1.803069995	-7.881205727	1.95E-14	8.24E-14	22.09356041
USH1C	2.358347949	4.563105475	7.929093286	1.39E-14	5.92E-14	22.08282249
COLEC11	-1.170716035	-0.929394285	-7.883939364	1.91E-14	8.08E-14	22.07764089
FGFR3	-1.391780848	6.251527565	-7.978279052	9.73E-15	4.22E-14	22.05685912
NWD1	-1.301558951	3.185554319	-7.945897131	1.23E-14	5.28E-14	22.04238122
FRRS1L	1.425937021	5.139943356	7.949266225	1.20E-14	5.16E-14	22.02361276
NPIPB9	1.130745484	-2.88831767	7.844878142	2.53E-14	1.06E-13	21.94045305
CD70	-1.439050608	-4.302971481	-7.839858	2.62E-14	1.10E-13	21.90250081
CAVIN3	-1.076006931	-1.397925734	-7.854349172	2.36E-14	9.92E-14	21.89916616
GPR27	1.515991874	3.876736376	7.899084114	1.72E-14	7.30E-14	21.8872303
MCF2	1.427604724	2.147919619	7.860176407	2.27E-14	9.52E-14	21.80931054
CALN1	2.045769817	5.00381915	7.899027714	1.72E-14	7.30E-14	21.76895372
TK1	-1.095335029	1.936964429	-7.874633363	2.05E-14	8.62E-14	21.76204019
GNB3	1.205516809	2.022702942	7.852226406	2.40E-14	1.01E-13	21.75365039
ITGA4	-1.040301344	1.526823398	-7.863104339	2.22E-14	9.33E-14	21.74095069
CNTNAP3B	-1.03233292	-0.642401203	-7.829793589	2.82E-14	1.17E-13	21.68831096
FSTL5	2.128807988	2.675973084	7.839567615	2.63E-14	1.10E-13	21.65764893
TMEM213	1.23990431	-3.357755376	7.799896181	3.48E-14	1.44E-13	21.64043633
PIK3C2G	1.807078936	-1.785350273	7.800492471	3.47E-14	1.43E-13	21.61561224
FGFBP3	1.119009468	4.130539045	7.872454017	2.08E-14	8.74E-14	21.61456812
SCNN1G	-1.431258522	-3.61977792	-7.800148638	3.48E-14	1.44E-13	21.60859047
FAM177B	-1.034205049	-1.02662235	-7.81194193	3.20E-14	1.33E-13	21.58555366
ATF3	-1.015663013	3.65710152	-7.877451006	2.01E-14	8.45E-14	21.50825939
FPR1	-1.208737568	3.484411153	-7.873404281	2.06E-14	8.69E-14	21.49329139
VSTM2A	2.631099852	3.716067509	7.823873292	2.94E-14	1.22E-13	21.47874029
GPR183	-1.079320538	2.001852073	-7.820422866	3.01E-14	1.25E-13	21.37445836
EXOC3L2	-1.234937968	-1.750405067	-7.774411213	4.17E-14	1.71E-13	21.35785334
TMEM52B	-1.107283402	0.970955747	-7.794680253	3.61E-14	1.49E-13	21.31928505
FAM151A	-1.134231022	-1.958843599	-7.766691004	4.40E-14	1.81E-13	21.31774881
FGF14	1.088353218	3.833096443	7.805378692	3.35E-14	1.39E-13	21.19100394
TNFSF13B	-1.242469111	2.793447738	-7.813320156	3.17E-14	1.31E-13	21.18245685
DDX25	1.154815439	4.286687197	7.805046193	3.36E-14	1.39E-13	21.12165101
TNNT1	1.814776832	0.981843136	7.745030202	5.13E-14	2.09E-13	21.1072061
HTR2C	1.994702594	-0.095594477	7.733985648	5.54E-14	2.26E-13	21.09641613
SPINK8	-1.067518992	-0.87800232	-7.735934114	5.47E-14	2.23E-13	21.05039433
MUC3A	-1.389147977	-3.505747525	-7.702601333	6.91E-14	2.79E-13	20.93535718
MS4A4E	-1.486748099	-1.799553788	-7.706730502	6.72E-14	2.72E-13	20.88687155
DNAAF6	-1.308058458	-5.388218547	-7.686109374	7.76E-14	3.12E-13	20.86896363
ZNF676	2.350205513	-1.060328999	7.688769704	7.62E-14	3.07E-13	20.83512135
MFAP2	-1.469436564	-1.177668509	-7.702771282	6.90E-14	2.79E-13	20.82628927
C1QB	-1.112153814	7.101777591	-7.796911334	3.56E-14	1.47E-13	20.79694548
FGF1	-1.02443163	7.28259212	-7.796001645	3.58E-14	1.48E-13	20.79496518
HTR1D	-1.22442009	-1.260819888	-7.691398343	7.48E-14	3.01E-13	20.76078118
CABP1	1.775324859	3.599845194	7.724045953	5.95E-14	2.42E-13	20.73175431
VNN1	-1.210418479	-1.142805148	-7.686923672	7.72E-14	3.11E-13	20.72370087
HBQ1	1.403650046	-1.447723604	7.670283979	8.67E-14	3.47E-13	20.70136324
SIX6	-2.195147174	-4.500854572	-7.66540066	8.97E-14	3.59E-13	20.6985817
[truncated: 536 more rows]
