# Supplementary material for: A multi-cohort validated OXPHOS signature predicts survival and immune profiles in grade II/III glioma patients
Source: Front Immunol. 2025 Aug 1;16:1638824. doi: 10.3389/fimmu.2025.1638824 (PMC12354405; doi:10.3389/fimmu.2025.1638824)
Supplement: Supplementary file 2 [file DataSheet2.csv]

gene	p	HR	high_0.95	low_0.95
TMSB10	7.01E-05	3.412	6.247375679	1.863155819
TMSB4X	0.002157856	2.385	4.155938525	1.368675837
ALDOC	0.006872348	0.4641	0.809771284	0.26601232
S100B	0.008609504	2.028	3.436435417	1.19668291
HLA.C	0.004162557	2.209	3.798373824	1.284615414
CD63	0.001968912	2.439	4.289927872	1.386749989
SMOC1	0.008727137	0.492	0.835957472	0.289618361
HLA.A	0.002514743	2.354	4.101123687	1.35087097
GLUD1	0.000252818	0.3461	0.610969437	0.196086412
AQP1	0.00022129	2.923	5.164958097	1.654395422
CHI3L1	0.000479137	2.711	4.744524163	1.548917637
IFITM3	0.000275325	2.866	5.053872652	1.625065704
DLL3	0.000239344	0.3582	0.619463364	0.207108442
ANXA5	0.00019696	2.943	5.193807326	1.667079818
LGALS1	9.82E-05	3.082	5.429009298	1.74909918
HSPB1	1.76E-05	3.366	5.85936571	1.934198943
LRIG1	0.008375083	0.4727	0.82506653	0.270807642
RND2	6.78E-05	0.2969	0.53962924	0.163392246
PHYHIPL	0.000678543	0.3881	0.669937314	0.224831517
GABBR1	0.00057541	0.3566	0.641399784	0.198297896
TNR	3.61E-05	0.3092	0.539680676	0.177205461
ANGPTL2	3.40E-05	0.309	0.538385326	0.17730071
RTN1	0.001483604	0.3883	0.69587909	0.216629149
SHD	0.000542536	0.3686	0.64888098	0.209375548
NSG2	0.001736212	0.4029	0.711654691	0.228126829
IGFBP5	7.68E-05	3.288	5.931656335	1.822661767
SFRP2	0.000178509	0.3379	0.595941482	0.191549095
SEZ6L	0.002524826	0.4174	0.73582524	0.23674503
LHFPL3	0.009365877	0.4863	0.837662331	0.282307484
RAP2A	0.00145378	0.4163	0.714041845	0.242764709
BGN	3.12E-06	4.416	8.244521841	2.36549487
FXYD6	0.000185289	0.3347	0.594117215	0.188546434
MAOB	0.0007529	2.568	4.445001777	1.483726617
MT1E	0.009681405	2.028	3.465943049	1.186979134
BST2	0.003165991	2.319	4.054464772	1.326464602
HIP1R	0.005614897	0.4666	0.800254856	0.272031564
NAP1L3	0.002039574	0.4109	0.723084659	0.233511434
SEC61G	0.000257162	2.878	5.072670338	1.63266619
ZDHHC22	0.000149264	0.3182	0.575031175	0.176033425
MAPT	0.000909675	0.3906	0.680686765	0.224090701
TIMP1	0.001074122	2.537	4.433064073	1.452190878
FLNA	0.000213956	2.944	5.214769543	1.662145624
TMEM100	0.001311125	0.4047	0.70265313	0.23307626
AEBP1	0.000769823	2.57	4.455920134	1.482811679
PID1	9.33E-05	0.3283	0.57397129	0.187737587
TNK2	0.001217937	0.3958	0.694042732	0.22574277
LINGO1	0.004283418	0.4463	0.776306958	0.256581713
PDIA4	0.003604841	2.386	4.285288908	1.328533605
CHGB	0.005897268	0.4544	0.796681234	0.259185469
MSN	0.002175893	2.47	4.402501735	1.385372471
VAMP5	0.001100137	2.493	4.315103306	1.440363009
CSDC2	0.007372229	0.4678	0.815460835	0.268392433
ASIC1	0.000332505	0.3633	0.631556293	0.20893801
EFS	0.00244351	0.4254	0.73940908	0.244723035
INA	0.00185298	0.4111	0.719506157	0.234926662
DUSP26	0.003887566	0.4535	0.775751294	0.265150011
F3	0.000526632	2.587	4.428633971	1.511648467
CDK5R1	0.006068617	0.4637	0.80284799	0.267831365
PLPPR1	0.009983188	0.4997	0.847060169	0.294800316
GRIA2	0.000199699	0.328	0.590197648	0.182302051
CLIC1	8.70E-05	3.387	6.228292415	1.841527704
JPH4	0.006085307	0.4558	0.799079401	0.260040936
GALNT13	8.87E-05	0.3295	0.574032583	0.189124133
CHGA	0.008110407	0.4579	0.816415817	0.256824841
LDHA	0.00440762	2.25	3.931226109	1.287510327
ASIC4	0.009715415	0.4766	0.83581161	0.27178874
FKBP10	1.12E-05	3.707	6.649551955	2.066085706
SOD2	0.009505338	2.051	3.530629051	1.191806827
FAM110B	6.43E-05	0.3106	0.55115001	0.175085024
CAVIN1	0.000253217	2.954	5.276138808	1.653518767
LRATD2	0.00410444	0.4481	0.775267349	0.258989016
TUB	0.000373183	0.3434	0.618722572	0.190614819
CRTAC1	3.82E-05	0.2871	0.519930527	0.158490682
EEPD1	0.007526657	0.4797	0.822118486	0.279911365
RCOR2	0.002210505	0.4219	0.73320392	0.242732938
GRIA4	0.00155232	0.4212	0.719556397	0.246601286
PSD	0.003654075	0.4227	0.755434413	0.236487865
CAPG	0.003835569	2.266	3.944261167	1.301427606
BMP2	0.004688806	0.4606	0.788295618	0.269137674
LINC00634	0.001120652	0.3742	0.675889781	0.207135657
TRIP6	0.001753224	2.352	4.018619317	1.376514186
RPRM	0.002401759	0.4289	0.740867298	0.248296946
ANXA1	0.005370255	2.166	3.731800909	1.257006882
FERMT1	0.006186693	0.4679	0.805918358	0.271639383
FAM222A	0.002833824	0.4266	0.746362543	0.243885854
GDAP1L1	0.003435654	0.4325	0.758310948	0.246717709
STX1B	0.004891312	0.4358	0.777166563	0.2443704
LHFPL4	0.008168845	0.4693	0.822049618	0.267875485
SEMA6B	0.007445537	0.4757	0.819666849	0.276057021
TNFRSF1A	0.001304244	2.443	4.211755988	1.417259314
CALCRL	0.000289344	0.3606	0.625938235	0.207689896
METTL7B	0.000327624	2.734	4.731949701	1.579313428
LMO2	0.001987918	2.376	4.111669804	1.372749166
POLR2F	0.003568677	0.4495	0.769657544	0.262483775
NET1	0.000728364	0.3913	0.674382494	0.227075547
ITGB4	0.004128043	2.196	3.757674575	1.28277357
MMP14	5.71E-05	3.15	5.509158227	1.80160677
PSRC1	1.55E-05	3.714	6.73426982	2.048516236
LUZP2	1.04E-05	0.2538	0.466939102	0.137970175
KCNQ2	0.007267193	0.4649	0.813284738	0.26578376
OPHN1	0.000224068	0.3449	0.60707409	0.195960722
IGFBP3	0.004007701	2.358	4.228465167	1.314545694
C1R	0.001121722	2.492	4.315695981	1.438744358
KCNIP2	0.006293362	0.4609	0.803399753	0.264417471
LGALS3	0.008685339	2.054	3.516841801	1.199875497
ITGA7	0.000131541	3.037	5.368065319	1.718561686
RASL10A	0.002094038	0.4199	0.729867086	0.241627796
EPHB1	0.00387706	0.4507	0.774076483	0.26243149
IGFBP2	6.47E-05	3.547	6.6025382	1.90602921
FBLL1	0.002987539	0.417	0.742821698	0.234046597
NAP1L2	0.002404675	0.4234	0.737547245	0.243078948
RTP5	0.002934266	0.3868	0.723277439	0.206878152
TMBIM1	0.004435172	2.198	3.781141419	1.277719582
CYP27A1	0.000417348	2.719	4.739757615	1.560108617
ECE1	0.00120029	2.631	4.725454645	1.465232205
FAM20C	0.002993148	2.31	4.015041235	1.329016287
ARL4C	0.000253002	2.779	4.803440162	1.607317641
KIF21B	0.004679476	0.4479	0.781438813	0.256681995
FSD1	0.00044781	0.3514	0.630116564	0.195987637
CHI3L2	0.007259	2.104	3.621406271	1.222383348
NMNAT2	0.001233007	0.3917	0.691599109	0.221824951
CERS1	0.002093927	2.375	4.119735786	1.368730446
C1S	0.002177093	2.336	4.019581925	1.357875312
TOX	0.000279223	0.3426	0.610530679	0.192253585
ALOX5AP	0.003623317	2.28	3.972156389	1.308522662
KCNIP3	0.00724176	0.4622	0.811794962	0.263156809
GNG12	2.68E-06	4.683	8.921253154	2.457734833
PDPN	0.003526655	2.23	3.82089402	1.301083967
CAPN5	0.000589162	2.666	4.664426252	1.524038905
NRSN1	0.002776465	0.4278	0.7461666	0.245234801
MEST	0.000606725	2.755	4.916467196	1.54350108
SERPINE1	0.001610788	2.498	4.411401889	1.414145338
PDE2A	0.002932445	0.4314	0.7506401	0.247878899
DPY19L1	0.003378383	2.285	3.972127916	1.315016574
NECTIN1	0.000983295	0.391	0.68349791	0.223660256
PTPRN	0.009386377	0.4704	0.831009834	0.266328195
BCL7A	2.68E-05	0.2793	0.506600755	0.15402562
CDKN2C	0.00173085	2.522	4.499592009	1.413945569
PRR36	0.001380901	0.397	0.699278545	0.225433278
HOPX	0.00740013	2.073	3.534304881	1.215947459
C1QTNF1	0.004174291	2.246	3.907334843	1.291187873
ELFN2	0.004028975	0.4463	0.773435558	0.257575816
USH1C	0.003477439	0.4399	0.763080502	0.253577551
IFI44	0.002156973	2.316	3.959313203	1.354174144
ADGRB3	0.003344177	0.4435	0.763424825	0.25766864
DCTD	0.000439282	2.67	4.617471637	1.544305795
FSTL1	0.000306131	2.758	4.783286449	1.589885123
SERPING1	0.000124701	3.094	5.509407078	1.737564028
EMP3	0.000106691	3.053	5.367937071	1.735841587
SERPINF1	9.30E-05	3.178	5.675615626	1.779620121
DSCAML1	1.16E-05	0.2589	0.473675142	0.141509983
SCN3B	0.002591505	0.4203	0.738694056	0.239092945
PLEKHA4	0.000235388	2.813	4.881503375	1.621030171
MFAP4	0.000106968	3.134	5.586479378	1.758504336
GRIN1	0.009582233	0.4727	0.833274484	0.268152632
ATOH8	0.000542456	0.3685	0.648813553	0.209303192
LINC00672	0.002428054	0.4156	0.733114539	0.235638108
FHL3	0.000258716	2.933	5.224429772	1.646736415
ACTN1	0.002088219	2.359	4.0738278	1.365575293
DNAJC12	0.001468977	0.4046	0.70658655	0.23165129
DLGAP1	0.002797738	0.4342	0.75034319	0.25127237
DUSP6	0.005688122	2.173	3.767105023	1.253614175
MYL12A	0.001296258	2.564	4.551527899	1.44474359
COL6A2	0.005167085	2.171	3.737099675	1.260917245
NOG	0.002101637	0.4087	0.722871879	0.23110133
DCX	0.009958242	0.4872	0.841776211	0.281965343
MCAM	0.000177263	2.961	5.223304324	1.678876286
KLRC2	0.001515171	0.4098	0.711213286	0.236182958
MGP	0.001911966	2.496	4.446223876	1.40071698
COL1A2	0.000353877	2.943	5.320542609	1.62769538
TCIM	0.005707708	2.172	3.763338449	1.253073396
GABRA3	0.003324905	0.4338	0.757555476	0.248378886
FKBP9	0.002835047	2.328	4.054145624	1.336652478
SATB1	0.00295083	0.4271	0.748391066	0.243770813
TNFRSF12A	0.000304619	2.827	4.969085771	1.608353548
KCNJ11	0.009079039	0.4854	0.835402293	0.281982168
EMILIN1	1.24E-05	3.595	6.380091716	2.025369188
GRIK2	0.002926582	0.4275	0.748235622	0.244206879
PTGFRN	7.78E-05	3.148	5.559560128	1.782276898
PDGFA	0.001074743	2.481	4.276495984	1.439118413
GRID1	0.000220067	0.3501	0.61091274	0.200626656
CASQ1	0.000285702	0.3517	0.618505454	0.199974686
NMRAL1	0.000396839	2.721	4.734161808	1.563777864
MEGF11	0.005591309	0.4487	0.790923647	0.254503362
ARHGDIG	0.008974247	0.473	0.829350498	0.269760817
DNM3	0.000829238	0.3826	0.672045045	0.2178415
CELF3	0.002949473	0.4012	0.73260072	0.219760919
GPNMB	0.002062586	2.444	4.313834134	1.384175158
AKR1C3	0.001855414	0.4249	0.72837062	0.247841735
CDHR1	4.94E-06	0.2209	0.42231535	0.115568103
SCN3A	0.002851198	0.434	0.751027166	0.250824002
TOP2A	6.38E-05	3.558	6.628013727	1.909902383
UBE2C	0.000598375	2.827	5.116334249	1.561648054
SCRT1	0.000827904	0.3793	0.669597804	0.214894205
AKAP6	0.000205104	0.3489	0.608277976	0.200096503
GBP1	0.002853599	2.31	4.002996689	1.332547326
LAMC1	6.52E-05	3.576	6.683754176	1.913246276
COL4A1	1.23E-05	4.399	8.544650955	2.264613562
C1orf54	0.000159775	3.058	5.463106291	1.711674692
FLNC	0.000209451	2.878	5.03267829	1.645820504
MTHFD2	0.000290075	0.353	0.61997171	0.201033904
PIPOX	0.006243066	2.128	3.655410475	1.238516672
RBP1	0.000183468	3.012	5.367453228	1.690304948
GFRA1	0.000346701	0.3505	0.622481271	0.197359733
DISP3	0.00527143	0.4478	0.787426715	0.254700325
PGAP4	0.001509927	0.4111	0.711918279	0.237392504
NTN4	0.003797348	0.4567	0.776461042	0.268680487
SLC2A4RG	0.002538812	2.284	3.905980479	1.33607851
PSMB9	0.007186962	2.08	3.549405737	1.219493105
PAMR1	0.007594519	2.059	3.498244587	1.211606885
IQGAP1	0.000120451	3.323	6.129755424	1.801872048
TRIM67	0.002793063	0.4124	0.737092272	0.230772426
HPSE2	0.000170838	0.3221	0.581539443	0.178450463
FLRT1	0.000266053	0.3463	0.612353604	0.195830991
SLC8A2	0.007197095	0.4585	0.809672235	0.259621833
MYH7	0.001331476	0.3948	0.696421649	0.223764408
CELF5	0.005632097	0.4612	0.797701268	0.266639174
TLCD3B	0.001754201	0.3966	0.707854895	0.222215931
PLP2	0.000876169	2.585	4.521504873	1.477352824
SERPINH1	1.57E-05	3.611	6.466167471	2.016241843
LRRTM3	0.006120604	0.4702	0.806464087	0.274091722
RAB32	0.000405518	2.935	5.330278705	1.616026861
H2BC12	0.001272267	2.885	5.4955991	1.514411155
IFITM10	0.000539449	0.3845	0.660739959	0.223791712
COL9A3	0.00028776	2.766	4.794583742	1.596037986
BEST3	0.000291775	0.3635	0.628520625	0.210278967
CALN1	6.96E-05	0.2943	0.537729267	0.161112737
ANXA2	0.000220971	2.888	5.070325378	1.645161521
COL4A2	7.39E-07	5.067	9.631838697	2.665173116
PRSS35	0.007315807	0.4743	0.818033622	0.274968254
SOX6	0.005214116	0.459	0.792656622	0.265769439
HLA.DQB1	0.001146429	2.567	4.532401478	1.454425738
HDAC4	0.000266762	0.346	0.612212156	0.195590027
DBNDD1	0.000301544	2.693	4.608512213	1.57363736
FUCA2	0.000141303	2.991	5.259165008	1.701370139
NGFR	0.007578474	2.069	3.528699142	1.213416418
ARPP21	0.00022163	0.3344	0.598067061	0.186974195
RGS11	0.006894843	0.4303	0.793300985	0.233408872
NTNG2	0.000840119	0.3717	0.664472804	0.207945423
EPOP	0.000875214	0.388	0.677637084	0.222170224
S100A4	0.000124787	3.129	5.604687784	1.747176553
THBS4	0.006680413	2.081	3.533673723	1.225414981
DYNLT3	0.001445187	2.429	4.194543225	1.407042016
RARRES2	0.004636905	2.192	3.774719034	1.273225023
TUBB6	0.002983382	2.294	3.968228337	1.326126872
FAM13C	1.36E-06	0.23	0.417481821	0.126690006
JADE3	0.000538157	0.3809	0.657951321	0.220502057
DDR2	0.007193023	2.09	3.576225918	1.220852515
VSTM2A	0.00041606	0.3518	0.628402631	0.196967356
SSTR2	4.06E-05	0.2778	0.512146177	0.150696843
MN1	5.81E-05	0.3131	0.551463048	0.177719269
MYD88	1.71E-05	3.687	6.684022093	2.03406604
EFEMP2	0.003168326	2.25	3.855522901	1.312997993
POSTN	0.009503842	2.052	3.534005059	1.191980678
ELK3	0.003189712	2.354	4.15895655	1.332581787
SVOP	0.004790783	0.4405	0.778672484	0.249235832
HK2	0.002592601	2.322	4.018201297	1.342269772
FRY	0.006855519	0.4756	0.81508898	0.277494776
TNFRSF19	0.0048025	2.192	3.782120292	1.270422739
SPRY4	0.004880303	2.195	3.793262536	1.269594085
CCNB1	8.88E-06	4.076	7.575226693	2.192815027
PLSCR1	0.004516905	2.206	3.809314439	1.277776706
RGS16	0.003737979	2.292	4.01480792	1.308308376
RAB34	0.003563131	2.228	3.81806606	1.29997266
FUT9	0.002915812	0.4306	0.749963376	0.247265303
MMP24	0.006702636	0.4681	0.810314445	0.270429431
HLA.DQA2	0.004759249	2.237	3.912129597	1.279039365
PYGL	0.00057156	2.653	4.621119862	1.522722949
PTPRT	0.000313571	0.3421	0.613041527	0.190871324
CYTL1	0.005849354	2.212	3.889539481	1.257719469
SHISAL1	0.003696171	0.4421	0.767066944	0.254749881
FAM155A	0.001763208	0.412	0.718203817	0.23637092
APOBEC3C	0.000286379	2.852	5.025413209	1.618987335
PODN	0.005112362	0.4415	0.782509292	0.249110737
RICTOR	0.001395805	0.416	0.712363401	0.242874128
RAB3C	0.001682221	0.4019	0.709804178	0.227597655
REPS2	0.000650534	0.3816	0.663906434	0.219319262
PTTG1	2.21E-05	3.825	7.109163204	2.058037751
PCDH15	0.002177013	0.4274	0.736028781	0.248146579
PLAT	1.48E-05	3.624	6.48821902	2.02377949
CELSR3	0.000119214	0.3158	0.568050441	0.175539786
SPHKAP	4.05E-06	0.2479	0.448615213	0.136982442
MB21D2	6.34E-05	0.3161	0.555825536	0.179786517
C16orf89	0.00458447	2.176	3.725587016	1.271231888
ABRACL	5.03E-06	4.115	7.555266267	2.241461435
HLA.F	0.008030859	2.05	3.485484539	1.205715582
ACADS	0.00035171	2.738	4.756440699	1.575893966
ECM2	0.002062402	2.428	4.268015954	1.380900207
SERPINA1	0.003630213	2.281	3.975129255	1.308536007
ACAA2	0.001347937	2.487	4.341256753	1.424798855
TBC1D1	6.50E-05	3.169	5.580234278	1.799115615
RDH10	0.009932634	2.008	3.412758168	1.182011543
PPCS	0.004925415	2.198	3.806620243	1.269529325
SPATS2L	0.000835594	2.659	4.720067384	1.49814891
RHOJ	0.000548773	2.693	4.722801785	1.535356817
ADGRV1	0.001114047	0.3788	0.679023164	0.211340542
ETV4	0.005533788	2.182	3.787744438	1.257408601
MTARC2	0.001838496	2.333	3.975333932	1.369078437
PRLHR	9.96E-05	0.323	0.570644093	0.182794132
ITGA3	0.000671735	2.606	4.526321866	1.500559455
DGKB	0.007389328	0.4879	0.824847785	0.288620621
MYBL2	0.001873553	2.516	4.500539925	1.406500748
STEAP3	0.000208783	2.925	5.157816322	1.658599893
SLC7A14	0.001033187	0.3741	0.67306838	0.207962199
SLC12A7	0.00059256	2.666	4.664209822	1.52352723
GOLGA8B	0.009985677	0.4656	0.832884818	0.260328447
SSTR1	0.005779594	0.4613	0.799068102	0.266252026
SWAP70	0.008916598	2.103	3.670070444	1.204686567
FBLN5	0.002886305	2.337	4.083574644	1.337001183
PBK	0.000186215	3.394	6.443511258	1.788087928
CD93	0.003184051	2.369	4.201699276	1.335500614
TOX3	0.009015188	0.4813	0.833229183	0.277991965
COL5A2	5.52E-05	3.311	5.924977355	1.850246871
SPATA6	0.007516422	2.204	3.934172731	1.234686529
CDC20	8.98E-06	3.813	6.884770958	2.112079917
SOD3	0.001047585	2.482	4.27537064	1.441189089
RNF135	0.00152377	2.455	4.277187153	1.408919764
PTGR1	0.000654096	2.632	4.591192424	1.508584262
UNC79	0.000438719	0.3551	0.63243136	0.199347409
BIRC5	0.000312815	2.967	5.358569655	1.642329745
PHF21B	0.003187659	0.4247	0.750349127	0.240382531
GDF10	0.001949654	0.4232	0.729171536	0.245621587
PAK3	0.004337606	0.4369	0.771755537	0.247346204
RGR	5.68E-06	0.2528	0.45779351	0.13954542
SLC8A3	0.000419371	0.3539	0.630287311	0.198734195
POGLUT3	5.38E-05	3.284	5.847786198	1.844032641
EMILIN3	0.002801651	2.342	4.090886289	1.340249862
SLC16A4	0.00241681	2.319	3.991923478	1.346645973
LRRTM4	0.000134427	0.3329	0.585475007	0.189265288
RHBDF1	7.20E-05	3.241	5.792044961	1.813537204
IQSEC3	0.006467553	0.4473	0.798156942	0.250694217
CAMSAP3	0.000764752	0.3478	0.643408206	0.188050633
FOXM1	0.00040267	2.92	5.286116375	1.612823385
KCNK3	0.00131633	0.3846	0.688978521	0.214690652
PRPS2	0.004548737	2.182	3.740662516	1.27288389
NNMT	0.000411713	2.736	4.781357401	1.565155033
ABCC8	0.005574393	0.4592	0.796160726	0.264848243
MICALL2	0.00644431	2.105	3.595933239	1.232224133
NPNT	0.007161971	2.157	3.777601175	1.231799462
GLMP	0.001267902	2.505	4.378937374	1.433206947
TK1	0.001359652	2.504	4.390410959	1.427898749
OCIAD2	0.000468162	2.758	4.867775939	1.562134149
PLPPR3	0.004960865	0.4572	0.789259585	0.26485468
LYVE1	4.15E-05	0.2888	0.523052498	0.159481632
SMPD3	0.000222577	0.3215	0.587208135	0.175993662
ZIC2	0.002265316	2.378	4.145742836	1.363538941
ADA2	0.008604211	2.089	3.619405797	1.205807019
SPRY1	0.002662056	2.326	4.033646867	1.340971978
CDCA7L	0.008616003	2.117	3.704398848	1.209748448
MYCL	0.006423123	0.477	0.812294302	0.280102385
CNTNAP2	0.000374844	0.3579	0.630446795	0.203209266
FAM181A	0.000255656	2.86	5.023671773	1.628381443
SLC25A48	0.004815122	0.4569	0.787609232	0.264997093
TRIP4	0.003982683	2.177	3.695470731	1.281930714
CD248	1.00E-05	3.834	6.960478857	2.111657567
RNF150	0.000225285	0.3479	0.609684074	0.198547826
MST1	0.007470053	0.4351	0.800540784	0.236490369
CLGN	0.005573204	0.4668	0.800005871	0.272415926
HSPB6	1.62E-05	3.621	6.49869454	2.01748444
FHDC1	8.92E-05	0.3014	0.549130632	0.165414351
FRRS1L	0.001168292	0.38	0.681510769	0.211878689
C21orf62	0.005603924	2.132	3.642532665	1.247824801
SAMD9L	0.00716883	2.091	3.579401996	1.22134003
KCTD4	0.004453584	0.4421	0.7758979	0.251909284
PDLIM4	0.009113031	2.044	3.498404716	1.19435744
UPP1	0.006876963	2.088	3.561546912	1.224270333
NEGR1	0.006364555	0.4683	0.80761159	0.271528984
CP	0.004945752	2.185	3.768137738	1.266844793
PIMREG	0.000492657	2.942	5.398556852	1.603505304
ZDHHC11B	0.001089902	0.3816	0.680232516	0.214034765
CARMIL3	0.004735921	0.4552	0.785903257	0.263596799
ADGRE5	8.28E-06	4.021	7.413143404	2.180783911
NR2F2	0.001365085	2.598	4.66112258	1.448241633
SEC31B	0.007014696	0.4572	0.807584893	0.258818637
SLC44A3	0.000360704	2.774	4.859013766	1.583607276
SMIM10	2.24E-05	3.536	6.338763004	1.972013713
GALM	0.00526848	2.175	3.753802912	1.260087486
MARVELD1	0.002218013	2.35	4.06344408	1.359467763
GSDMD	0.005558008	2.127	3.626454624	1.247633349
CXCL10	0.008252408	2.124	3.715599583	1.214606008
FAM111A	3.06E-05	3.315	5.822669166	1.886996217
S1PR3	0.007390073	2.152	3.770752751	1.228338768
GIMAP2	0.007082541	2.117	3.653579153	1.226437295
MYO16	0.000479495	0.3574	0.636760806	0.200635752
ITGA5	0.00333572	2.347	4.150317062	1.327744019
OSMR	0.006028805	2.162	3.748785792	1.247033742
ASF1B	0.000667498	2.692	4.763184328	1.521833514
GNAL	5.62E-05	0.2754	0.51570559	0.147019921
IL13RA2	0.000967587	2.485	4.268345513	1.447260429
PCOLCE	4.58E-06	4.148	7.621653096	2.25739662
ZDHHC12	0.002634168	2.296	3.94767334	1.335841496
PSTPIP1	0.001697301	0.3956	0.70594221	0.221729138
MARCHF4	0.001911722	0.4044	0.716340368	0.228314212
SGSM1	0.002481551	0.4164	0.734478508	0.236035111
SEL1L3	0.000120927	3.279	6.007620493	1.789772372
SOX1	0.002866779	0.4364	0.752650635	0.25300385
HDHD3	0.003893512	2.177	3.692171038	1.283710432
H2AJ	0.003442087	2.274	3.94453077	1.311481504
HVCN1	0.002265087	2.318	3.975162492	1.351112598
PLAU	0.008893145	2.05	3.509917986	1.197265887
TACC3	2.48E-05	3.474	6.198053723	1.947234184
VASN	0.00162322	2.396	4.125799676	1.391553948
MAP3K6	0.00254851	2.319	4.004353034	1.342823635
DUSP10	0.000240836	2.853	4.99166046	1.630197879
COL26A1	0.009496599	0.4675	0.830456125	0.263153023
STAT5A	0.007173815	2.09	3.577556676	1.221175765
GRID2	0.00035441	0.367	0.63612328	0.21173291
BCAT1	0.004332234	2.227	3.860421749	1.28481009
MTMR11	3.84E-05	3.372	6.014588381	1.890480546
CD58	0.000115502	3.033	5.330279317	1.725364065
FAM133A	8.25E-06	0.2559	0.465853537	0.140536986
PARP12	0.00169011	2.434	4.242023024	1.397005998
ARAP3	9.87E-05	3.059	5.371400631	1.742569347
HERC5	0.004280599	2.218	3.832049271	1.284163311
PABPC1L	0.001520932	2.377	4.060762386	1.391924885
PHF11	0.006709902	2.083	3.542156233	1.225481645
APOL4	0.008663879	2.044	3.487078672	1.198633975
FZD1	0.00334607	2.286	3.972614946	1.315935415
INSYN2B	0.001434032	0.3998	0.702477608	0.227490893
ZDHHC1	0.001342629	2.432	4.187498914	1.412800576
CENPF	0.000487699	2.874	5.201068735	1.587793113
KLHL4	0.005728506	2.118	3.608191325	1.243792561
FAM114A1	0.001083864	2.502	4.336524221	1.443426457
ARHGAP18	0.003524931	2.305	4.037908355	1.315319224
USP49	0.001352009	0.401	0.701218426	0.22930629
EVA1C	0.001542836	2.504	4.419515578	1.418705012
GNG5	0.001063139	2.515	4.368190672	1.447725149
SLC25A43	7.67E-06	3.947	7.202064755	2.163024175
FGL2	0.003550616	2.243	3.862173314	1.303218702
MACROH2A2	0.007958449	0.4802	0.825475752	0.279339197
CHST6	0.003459704	2.269	3.930633302	1.310098974
VEPH1	0.000960387	0.391	0.682711067	0.223882394
SLC27A3	7.82E-06	3.695	6.55323604	2.083136676
C1RL	0.008778794	2.051	3.5093079	1.19847786
SOCS2	0.001397418	2.515	4.429071381	1.428441082
FSTL5	4.34E-05	0.2789	0.514412123	0.151236119
S100A13	0.000901987	2.471	4.215125563	1.448411822
NMI	0.006668478	2.117	3.640858651	1.231495131
MPV17L	0.000119547	3.006	5.267339187	1.715905882
SLC2A10	0.001591278	2.397	4.123450904	1.393083178
CCNB2	3.40E-05	3.717	6.914377611	1.997748608
PCBP3	0.000374701	0.3403	0.61628945	0.187890348
PPIC	4.04E-05	3.405	6.111663428	1.896990728
PDLIM3	0.002083002	2.328	3.986612368	1.359251812
ZNF804A	0.001164133	0.4151	0.705708271	0.244214156
DRAXIN	0.006045325	2.165	3.757838813	1.247273901
ATP2B3	0.004405075	0.4406	0.774541743	0.250639131
TGIF1	0.000133663	3.216	5.857086125	1.766080498
MKX	0.000234107	0.3495	0.61190863	0.199654979
AURKB	0.000417547	2.912	5.271094998	1.608173095
SEMA4G	0.000177029	0.3057	0.567951576	0.164514701
TEAD2	0.001426452	2.445	4.234320202	1.411345313
MKRN3	0.007159884	0.4765	0.817860027	0.277567372
SAA1	0.004477234	2.187	3.750757944	1.274960135
TMCO4	0.000989662	2.487	4.275944828	1.446026451
SAMD11	0.002286313	0.4244	0.736120905	0.244680853
TACR1	0.008751488	0.4869	0.833884216	0.284248246
MCUB	0.001801965	2.394	4.141561348	1.383670567
SPC24	0.000291772	2.915	5.199044509	1.633848877
MR1	0.000221184	2.909	5.127804397	1.650777312
CDCA8	4.36E-06	4.449	8.410538762	2.35300819
ZNF217	0.003973624	2.276	3.98225277	1.300481854
ACVR2B	0.009828082	0.4864	0.840641311	0.281441013
CTNNA3	0.004823829	0.4529	0.785604848	0.261073376
CSMD3	2.60E-05	0.2848	0.511397551	0.158644838
SLC22A6	0.007106341	0.4636	0.811379932	0.264859615
KIF2C	8.03E-05	3.196	5.695175285	1.79406711
AMER3	0.00900095	0.4773	0.831426777	0.274052098
CCNA2	8.57E-06	4.095	7.61765349	2.200870325
CACNG2	0.002227694	0.4124	0.727526187	0.233714777
BLM	0.002901883	2.386	4.228152919	1.346123411
TMEM159	5.50E-05	3.469	6.348922591	1.895294251
IGFN1	0.004897203	0.4454	0.782388217	0.253560599
WEE1	2.40E-07	5.206	9.736814489	2.783773404
LGR6	0.001937974	2.34	4.006699669	1.367010692
CENPU	0.00018849	2.957	5.224166151	1.673806748
HSPG2	0.000647107	2.806	5.077748835	1.551143954
CTF1	0.006929224	2.072	3.515220466	1.221022199
ANGPT2	9.50E-06	4.346	8.32672842	2.268079984
EPHA2	0.001598063	2.548	4.555588396	1.425553492
OTOS	0.00038423	2.86	5.107293928	1.601137341
GRIN3A	0.000839904	0.3832	0.672895842	0.218269449
TRIM5	0.008975668	2.032	3.459201716	1.193893705
NIBAN1	0.006041644	2.238	3.9771647	1.259200534
CFH	0.00188269	2.458	4.333996575	1.394076837
IQGAP2	6.15E-05	3.562	6.631932532	1.913621434
TNFRSF14	0.005926517	2.121	3.624705603	1.241625356
CHRM4	0.009361685	0.4825	0.836031342	0.278479967
ARHGAP25	0.002167641	2.344	4.040711521	1.359825156
SPINK8	0.000140669	3.042	5.394797974	1.715675634
HTR2A	0.003964011	0.4445	0.771644233	0.256018028
KIF4A	2.07E-05	4.021	7.629899534	2.118921804
CDH18	0.001102738	0.3923	0.688219435	0.223628554
MAP3K20	7.04E-06	3.793	6.785295874	2.120214367
SMC4	0.000897576	2.625	4.640754008	1.485177616
FAH	0.001840051	2.398	4.156384091	1.382953099
SHANK2	0.002239194	0.4045	0.722736171	0.226395558
SDC1	0.000209901	3.088	5.604207498	1.701124827
BTN2A2	0.001126533	2.517	4.386956954	1.444244506
SLITRK5	0.004638774	0.4584	0.786633271	0.267160034
CAV2	0.001707091	2.557	4.596561572	1.422233689
LXN	0.004981115	2.202	3.819330575	1.269224131
ARSD	0.003887066	2.201	3.759059012	1.288273249
FZD2	0.000456642	2.756	4.857583951	1.563365792
LRRC75A	0.000237498	2.892	5.093680245	1.641430029
LAMA2	9.72E-07	5.953	12.15636589	2.915172396
CBLN2	0.009229946	0.4842	0.835882372	0.280448085
OLFML2A	0.001708271	2.491	4.40724244	1.408423314
GABRG2	0.006189821	0.4521	0.798117738	0.256078721
MTMR7	0.006405897	0.4573	0.802561833	0.260517935
FNDC3B	6.67E-05	3.571	6.675639751	1.910266687
PLAUR	0.007976498	2.07	3.543137479	1.209329263
TAFA2	0.001493642	0.3943	0.700242917	0.222008173
CCDC8	0.001819095	2.404	4.171219402	1.385090715
LRFN5	0.00033902	0.3349	0.609219029	0.184129054
FZD6	0.001226342	2.48	4.302030031	1.429925402
ITGA2	0.009335231	2.045	3.507415592	1.192465306
MDGA2	0.000691852	0.3924	0.673654934	0.228599748
ADAM19	0.001949491	2.367	4.081413225	1.372192108
XKR7	0.000337222	0.3438	0.616364478	0.191799326
HSF2BP	0.001188962	0.3938	0.69182855	0.224179469
ARHGAP44	0.005255421	0.4614	0.794303929	0.268041326
BCL2L12	0.000725158	2.581	4.472484248	1.489319165
DACH2	0.000275057	0.3589	0.62340911	0.206671351
SQOR	0.003398575	2.325	4.087909239	1.321974346
HLA.DQB2	0.009342537	2.054	3.533457976	1.193627022
RRM2	0.003806372	2.325	4.116003458	1.312862709
CNNM1	0.006285126	0.4508	0.798317624	0.254577481
MELK	0.000203873	3.255	6.066430793	1.746024063
PKIB	0.009564224	2.036	3.486905965	1.189145752
TNFAIP6	0.004293415	2.193	3.760621468	1.279400956
NDC80	3.38E-05	3.491	6.302714839	1.933206617
FOSL1	0.008422316	2.071	3.55852707	1.204898469
FREM3	0.001479358	0.4136	0.712847375	0.239981337
FAM183A	0.009676761	2.016	3.428599655	1.185253028
SEC24D	0.000104588	3.145	5.611740442	1.763025263
GTSE1	0.00320937	2.364	4.190611584	1.334027857
TYMS	0.000246989	2.786	4.817425548	1.610664524
COL5A1	0.001474253	2.401	4.119496301	1.399310645
IRF1	0.006096851	2.126	3.646002343	1.240207881
CKMT1B	0.000223012	0.3148	0.581469974	0.170383253
TTC26	0.002524847	2.447	4.373530244	1.369124236
CYP4F11	0.004198867	2.178	3.710433927	1.278203824
TMEM220	0.000599768	2.569	4.402171008	1.498650135
TEAD3	0.006594572	2.117	3.636774999	1.232325396
THSD4	0.008023085	0.4777	0.824807872	0.276647854
LATS2	3.42E-05	3.627	6.671452153	1.971766349
MICA	0.007654378	2.083	3.572858848	1.214785868
SECTM1	0.00212838	2.375	4.125145546	1.367668366
HJURP	1.33E-05	4.152	7.879962763	2.187611411
AMIGO2	0.004388352	2.238	3.894142637	1.285672798
EMILIN2	0.000105707	2.976	5.16391627	1.714638079
KIF20A	2.25E-05	3.992	7.571014902	2.104629796
GJC1	3.13E-06	4.858	9.440962831	2.499460369
MEIS1	0.000363158	2.668	4.576973384	1.555767895
KHDRBS2	1.07E-06	0.2311	0.416326429	0.128325423
KLRC3	0.001023146	0.3925	0.685861837	0.22461098
ECHDC2	0.004895263	2.148	3.658041262	1.261093244
UPK2	0.00459347	0.4609	0.787463964	0.269754185
BACE2	0.000185735	2.843	4.917677409	1.643744471
TMEM67	0.000331635	2.893	5.168731921	1.619772168
NIPAL2	0.004616575	2.265	3.987754407	1.28642713
FAM83D	0.003323133	2.284	3.964538197	1.316035242
ABCC3	6.55E-07	4.699	8.645951832	2.554008101
BUB1	0.000126976	3.373	6.281227066	1.811179623
KIF9	0.002912421	2.321	4.041177589	1.333297399
TROAP	4.64E-05	3.647	6.796603982	1.956727528
CDNF	1.76E-05	0.2716	0.492420798	0.149822306
SLC1A6	3.44E-05	0.274	0.505560492	0.148488588
FBXO17	0.003255281	2.229	3.802270472	1.306936423
B3GNT7	0.000376744	2.706	4.683758184	1.563232162
GPR3	7.00E-05	3.212	5.70817534	1.806934235
HECW1	0.007220963	0.4653	0.813119829	0.266312152
GDF15	1.54E-05	3.675	6.630540662	2.036957962
PHETA2	6.55E-05	3.438	6.303116706	1.874865604
CKMT1A	0.003965583	0.433	0.76525457	0.245032258
XKR8	0.003117986	2.295	3.980844339	1.322966593
HOXD9	0.008958833	2.082	3.608558933	1.201307495
NKG7	0.001749919	2.401	4.155603748	1.387321063
CLCF1	0.001380051	2.429	4.184540067	1.410207207
CD109	0.000303945	2.877	5.103963866	1.621363521
TSHR	0.004730722	0.4587	0.787728448	0.26712026
EOLA1	0.006000356	2.209	3.886899769	1.255061804
ASXL3	0.003847166	0.4587	0.778122046	0.270424393
VWC2L	0.000208544	0.3307	0.59349385	0.184261337
FRMPD1	0.000309686	0.3362	0.607917375	0.185958359
NEXN	0.00108747	2.53	4.41573811	1.449687457
GSAP	0.000659307	2.595	4.491168694	1.498982652
PLBD1	0.00265317	2.343	4.08294851	1.344709398
NCAPG	0.000214933	3.234	6.022387086	1.736993995
HTR1A	0.001357445	0.3946	0.697019382	0.223426315
RUNX1T1	0.002738964	0.4173	0.73926118	0.235611778
ACSS3	3.27E-05	3.181	5.491071552	1.842454915
NEK2	0.000248136	3.108	5.700147786	1.694519535
MAP3K7CL	0.000531689	2.657	4.618100143	1.528534573
CCDC125	0.001999238	2.33	3.983309777	1.362539686
SEMA3E	0.004792857	2.173	3.725249927	1.267148626
IQGAP3	3.25E-05	3.885	7.369481543	2.048276617
CASP4	0.001080715	2.649	4.751352627	1.477067168
FREM2	0.00084991	2.549	4.416138015	1.470958194
ARSL	4.31E-05	3.385	6.072821743	1.887167924
LSP1	1.75E-05	3.586	6.424130979	2.002206438
TWIST1	0.001060481	2.642	4.725955603	1.476841951
ST8SIA2	0.000136262	0.3268	0.580575741	0.184002681
CHAF1B	8.40E-05	3.198	5.709314984	1.791805493
GLIS1	0.00391727	0.4556	0.777221411	0.267049272
RINL	0.001411406	2.492	4.366093115	1.422657623
PTPN14	1.96E-05	3.812	7.045911379	2.062253102
MARVELD3	0.004057301	0.4219	0.760039322	0.234210871
TEX22	0.002891678	0.4154	0.740458732	0.233088869
SERPINA5	1.08E-06	4.715	8.793494647	2.527709428
GPR45	0.000505212	0.3689	0.647110826	0.210316633
DLGAP5	3.47E-05	3.872	7.349242527	2.039917194
SIMC1	0.005049792	2.175	3.745467745	1.263551034
HOXA5	8.35E-05	3.116	5.490412446	1.768979509
RBPMS	0.000436238	2.7	4.695861378	1.552287658
RAB27A	3.53E-05	3.386	6.034126346	1.899570102
FAM221A	0.000416608	2.629	4.498064266	1.537083916
DGKK	6.18E-05	0.2862	0.527824257	0.155161063
ITPRIPL1	0.000106057	3.401	6.315538747	1.831532571
TMEM221	0.004988574	2.198	3.80954141	1.268503796
CYP2D6	0.000194232	0.3164	0.579519919	0.172699089
SLC47A2	0.006491511	2.188	3.845540754	1.245068516
SEPTIN14	0.009084315	2.046	3.503570066	1.194911323
NUAK2	0.004391701	2.183	3.734488523	1.275693719
FAM111B	0.009386036	2.072	3.589453775	1.195801629
CDC6	0.00174713	2.519	4.492091277	1.412519996
SMCP	0.002849424	0.4353	0.751784076	0.252098687
GLP1R	0.00014347	0.3302	0.584599422	0.186531686
CENPA	1.37E-05	3.71	6.697976237	2.054765568
ZMYND12	0.001136569	2.519	4.394415952	1.444078478
HOXC4	0.00012802	3.187	5.767768816	1.761207154
MGAT4C	0.000230992	0.3345	0.599130595	0.186733549
TNFRSF11B	1.17E-05	4.032	7.5207263	2.161297846
CCDC85A	0.000334902	0.3583	0.627850523	0.204526539
EFHC2	0.000811389	2.633	4.639660334	1.494060466
ZIC5	0.006366583	2.128	3.661851631	1.237029109
IGF2BP2	7.83E-05	3.288	5.935787141	1.821416706
CEP55	0.000195476	3.382	6.421720187	1.78129058
TRAF5	3.96E-05	3.216	5.614759516	1.842473317
SUSD2	7.58E-06	3.959	7.231714547	2.167512809
DYRK3	7.12E-06	3.696	6.53976023	2.088895569
HTR2C	0.001936935	0.4217	0.727977501	0.244292948
PSD4	0.00313282	2.263	3.889652161	1.316345115
KDELR3	0.004126583	2.342	4.18892085	1.30929484
VAV3	0.005546578	2.204	3.851865978	1.260820849
APOBEC3G	0.002489243	2.371	4.149408608	1.355183333
IL1RAPL1	0.007490191	0.4803	0.822128836	0.280622947
TTK	0.000366112	3.011	5.520495761	1.642081408
COL8A1	0.000437551	2.766	4.87724697	1.568844878
RYR3	6.48E-05	3.106	5.415842167	1.781059683
CD300LF	0.007332356	2.159	3.788603128	1.230020649
DPEP1	0.002841831	2.255	3.84662775	1.321963517
PRKG2	0.000723396	0.3903	0.673422778	0.226188902
GNLY	0.004986503	2.158	3.692059499	1.261495666
ADAMTS14	0.003038268	2.295	3.974367569	1.324890624
CKAP2L	0.00010949	3.413	6.358036634	1.832535832
SPA17	0.001948803	2.397	4.168465313	1.378754233
CASP8	0.006385473	2.126	3.654770254	1.236357366
CD180	0.002104068	2.412	4.227429192	1.376141591
SLC25A24	0.001552255	2.522	4.473577609	1.422207476
HOXB7	0.009069551	2.068	3.568336196	1.198183235
TEX26	1.44E-05	3.538	6.261478539	1.998776488
SHCBP1	3.70E-05	3.577	6.554053926	1.952342299
PRTG	0.001399577	0.4121	0.70993245	0.239270408
RAB42	2.16E-05	3.516	6.282324061	1.968315922
EXO1	0.00355973	2.272	3.946018389	1.30847904
KIF23	1.06E-05	4.202	7.959241477	2.218274611
TIFA	1.10E-05	3.91	7.180789957	2.129068796
HLA.G	0.005958045	2.187	3.819015272	1.252054557
ZNF385C	0.001730593	0.4151	0.719517015	0.239494405
GPX8	0.001927676	2.502	4.467959634	1.401483117
CMYA5	0.008113162	2.069	3.544661549	1.207788497
SKA1	2.33E-05	3.686	6.746449904	2.014077923
PINLYP	5.91E-05	3.227	5.717101911	1.822015751
ABCA5	0.006723445	2.109	3.618860129	1.229519805
OTX1	0.004261363	2.166	3.681098283	1.274992048
WDR62	1.12E-05	3.628	6.446886161	2.04172614
HTRA3	3.48E-05	3.324	5.868806321	1.882124595
TENT5B	1.33E-05	3.558	6.298375061	2.009602883
PPP1R1C	0.007512071	2.072	3.534851751	1.214568068
CD69	0.007486933	2.098	3.61118284	1.218890517
INSM2	0.001159778	0.3904	0.688566967	0.221303478
FBLN7	0.000219009	2.879	5.044122375	1.643288146
CENPK	0.000564099	2.675	4.678323504	1.529000991
PHEX	0.00134173	2.503	4.38417433	1.428594561
H3C6	0.005604005	2.206	3.860421571	1.260301871
DNAJC22	0.000927736	2.527	4.375256518	1.459995601
GZMA	0.006012425	2.124	3.636721115	1.240979766
ASPM	1.41E-05	4.332	8.396028062	2.235129676
FAM110C	0.008238457	2.081	3.584717889	1.208335008
SSC5D	0.000119865	3.111	5.548037147	1.744875706
TXLNB	0.000244395	2.843	4.967676602	1.626603113
CEP112	0.000304963	2.863	5.066283726	1.61751807
CCN4	0.00011901	3.142	5.629557756	1.753782469
CCDC89	3.20E-05	3.371	5.976289784	1.90115781
RHOD	0.000598621	2.669	4.675168415	1.52363126
CA13	0.005129067	2.149	3.672474386	1.257730765
HFE	0.000310951	2.901	5.175024303	1.62602484
CD302	0.005450334	2.199	3.832959609	1.261439435
DNAH9	0.00338007	2.227	3.805076536	1.303802219
EN1	9.56E-07	4.584	8.426803348	2.493239295
MEDAG	0.001402269	2.485	4.342763377	1.421413436
CNTN6	0.001665244	0.4007	0.708577775	0.226552783
ESPL1	0.000123772	3.286	6.031125954	1.789903877
CNTN4	0.002860704	0.432	0.749976167	0.248859568
MAP1LC3C	0.009191007	2.098	3.664187215	1.20136975
SFN	0.005061479	2.166	3.719474439	1.261779747
H2BU1	0.001504584	0.421	0.718272211	0.246713082
SARDH	0.009362734	2.035	3.478446602	1.190796098
SLC1A7	0.00452153	0.454	0.783061338	0.263236187
HS3ST3B1	0.0087638	2.045	3.492426884	1.197807796
PODNL1	9.18E-06	3.54	6.189310158	2.025058285
PHLDA2	0.005517357	2.161	3.723695418	1.254004627
TCF7	0.003405827	2.254	3.883832349	1.308428548
SHOX2	0.000169272	3.184	5.821394825	1.741148235
GDNF	0.009518594	0.4838	0.837575425	0.279415199
IL9	0.002706212	0.4298	0.746288408	0.247488385
SCT	0.004399561	0.4535	0.781466768	0.263146974
CD2	0.003353053	2.253	3.877281942	1.309400924
PRF1	0.003791296	2.292	4.019579139	1.307265645
STAC	0.00643585	2.12	3.63856147	1.234719422
CLEC18B	0.005567732	2.111	3.581057657	1.24477889
PIWIL4	0.001814338	2.323	3.946267338	1.367906528
HOXD10	0.000252275	3.019	5.454170173	1.67053083
ATP2A3	0.001930802	2.384	4.129190747	1.376642489
GAS2L3	8.67E-05	3.344	6.111309045	1.830175924
PEAK3	0.003214766	2.24	3.831288043	1.310040293
CDCA2	2.72E-05	4.127	8.00201454	2.128267402
LPIN3	0.000270924	2.969	5.334003001	1.652987476
GRB14	0.000286552	2.814	4.922360653	1.608957715
ANG	8.15E-05	3.41	6.278840953	1.852492338
KIF14	1.71E-05	4.26	8.248418022	2.20023264
MFAP2	0.000136577	2.944	5.126995356	1.690296217
CHAD	0.002908146	2.335	4.081509232	1.33616356
CCDC152	0.009399075	2.012	3.410376196	1.187138373
RUBCNL	0.000329071	2.717	4.689285433	1.574758098
CFI	0.002626033	2.298	3.950669297	1.336329287
CD101	5.81E-06	3.924	7.08642803	2.172794271
GPR61	0.008436888	0.4783	0.827984441	0.276260453
HPD	0.002537741	2.29	3.921836682	1.337266998
F2RL2	0.000623501	2.591	4.471635231	1.501862091
HOXD3	0.008835962	2.11	3.688767435	1.206477222
KCNN4	5.97E-05	3.15	5.515392721	1.798746765
HOXC10	2.89E-05	3.62	6.614345416	1.980818254
CD3D	0.004273601	2.188	3.745015966	1.278830634
NDST3	0.009433566	0.4727	0.832282217	0.268434606
MBNL3	0.000220718	2.855	4.981842188	1.63639724
DENND2D	0.006510908	2.117	3.634032333	1.233378039
GGACT	0.000111955	3.073	5.430963006	1.73851394
CENPE	4.58E-05	3.648	6.796291351	1.957778024
TCTE1	0.008609838	0.4628	0.822287155	0.260480132
H2BC11	0.007213788	2.158	3.781098993	1.231262819
CFAP45	0.003719885	2.243	3.872020189	1.29962447
C10orf105	0.009557555	2.027	3.458216542	1.187850841
ADAMDEC1	0.000313182	2.818	4.951157376	1.60429503
SLC25A45	0.000435163	2.722	4.756257776	1.558145802
KCNH1	0.002476826	0.42	0.736622718	0.239421819
PCLAF	0.006913159	2.108	3.620863114	1.2269988
LRIT2	0.002885747	0.4325	0.750647864	0.249220449
MBOAT1	0.000154776	2.897	5.027314409	1.669760203
PON1	0.002707863	0.4156	0.737701467	0.234144069
ISG20	0.003054604	2.262	3.881008976	1.318008006
TRIM59	0.002928873	2.249	3.836333213	1.318594829
MARCHF11	0.001933983	0.4068	0.718330612	0.230349739
ANKRD53	0.005572707	2.114	3.588542741	1.245144122
GSX2	0.007905289	2.048	3.47447926	1.206615633
P2RY6	0.001279091	2.444	4.21062986	1.418832287
CLEC5A	0.000167095	2.997	5.308121193	1.692377352
SCART1	0.005621917	0.4206	0.776399532	0.227805547
NDST4	4.68E-05	0.3109	0.545649116	0.17716637
ZNF888	0.004655522	2.253	3.954620969	1.28366423
CHRNA1	0.003330361	2.285	3.967689979	1.31604383
MYOD1	4.31E-05	0.2936	0.528160449	0.163173739
MYBPH	0.005578023	2.155	3.707897942	1.252065231
TMEM255B	0.009628288	2.025	3.454519517	1.186967239
CLSPN	0.000507185	2.795	4.990228394	1.565976295
HOXA10	0.003604954	2.278	3.965990495	1.308599562
H2AC11	0.001647795	2.538	4.533645633	1.421058438
PRICKLE3	0.00037918	2.713	4.705441521	1.564793172
KIF18A	0.000445132	3.058	5.705918616	1.638690987
RIPPLY2	0.005650835	0.4528	0.793586593	0.258306919
RBP3	0.004060403	0.4536	0.777805774	0.264588101
TMEM71	2.75E-05	3.406	6.038429791	1.920650991
ETV7	4.38E-06	4.037	7.322953767	2.225317103
E2F7	6.78E-05	3.413	6.243079252	1.865686212
TTC36	0.001720655	0.3876	0.70104795	0.214290607
ADAMTS20	7.34E-05	0.3168	0.559164365	0.179473892
HOXD13	0.001054637	2.68	4.83275896	1.485673742
SP5	0.000356343	2.707	4.675254815	1.566940458
NEIL3	0.000300904	3.19	5.982827111	1.700563073
CHRNA9	0.004119362	2.239	3.88262034	1.290887082
SPAG4	0.00196561	2.383	4.129945202	1.37511601
STAR	0.000535066	0.3537	0.636967529	0.196382911
C2orf50	0.004685186	2.169	3.709090929	1.268228694
ALDH1A3	0.009198957	2.015	3.413040146	1.189297602
C2orf66	0.000149551	2.882	4.981508555	1.667624945
C16orf92	0.002184679	0.4031	0.720850525	0.225463001
GOLGA6L2	0.001205395	0.3916	0.690776348	0.222027751
IRX5	3.05E-05	3.714	6.880722097	2.004385628
PLAC8	0.000123225	3.037	5.353519653	1.722476666
CFTR	0.005626282	0.4465	0.790145103	0.252322761
GPR82	0.002144998	2.454	4.352856165	1.383269678
APOBEC3F	0.003784487	2.22	3.809638423	1.293991509
MMP11	0.002794811	2.3	3.971039482	1.332210764
GALNT3	0.004938514	2.135	3.624257395	1.258212957
CELSR1	0.000486523	2.656	4.597683669	1.534030155
CACNG5	0.004201979	2.281	4.012810789	1.297017259
INHBC	0.00932589	0.4857	0.837148295	0.281777819
STRA6	0.00272151	2.306	3.98180185	1.335349425
FXYD2	0.000104868	0.3301	0.577873093	0.188516459
OTOGL	3.34E-05	0.2834	0.51408235	0.15618629
NMNAT3	0.00042751	2.689	4.661954792	1.550762642
HOXA2	0.000596858	2.67	4.678311364	1.524164391
CCDC153	0.002807646	2.245	3.816818699	1.320883141
GPRC5A	0.002820255	2.426	4.340454076	1.356205491
RSPO3	0.00887461	0.4808	0.832062937	0.277773489
ACOT11	0.000434409	2.694	4.677847891	1.550941068
BEST4	0.000413352	2.709	4.709110825	1.558017608
TNNI2	0.000651488	2.581	4.451749828	1.4964154
VPREB3	0.001408597	2.522	4.450794314	1.429392072
MMEL1	0.005828919	2.165	3.749414255	1.250286367
TRPM8	2.10E-05	3.552	6.37011682	1.980785954
SPATA17	0.009121399	2.079	3.602901459	1.199262651
LCTL	0.000183519	2.845	4.919644245	1.644903987
RDH5	0.000819206	2.521	4.332833336	1.466759059
GPR21	0.005279479	0.4395	0.783131968	0.246682351
FOXD3	0.001523034	2.429	4.205067962	1.40332149
NKX2.5	0.000361542	2.731	4.744231455	1.572445413
ADAMTS19	0.000203109	0.3349	0.596458927	0.188090302
ROR1	0.00019253	3.038	5.447825915	1.693954055
ARL9	0.001404385	2.424	4.174433736	1.407891953
AZU1	0.001050091	0.3717	0.671884025	0.205668871
TNFAIP8	0.000608118	2.719	4.817005844	1.534724665
ROR2	0.001024033	2.609	4.625391645	1.472063437
DEPDC1	0.000129218	3.353	6.229564562	1.80468779
BRIP1	0.001499481	2.613	4.726638831	1.444079254
TAFA3	0.004684737	2.149	3.651283039	1.26463102
TLL1	0.008354613	0.4765	0.826614497	0.274649195
SYCP2L	0.000227394	0.3288	0.594005476	0.182050787
OPTC	0.003495444	0.436	0.76106105	0.249724713
SH3BGR	4.13E-05	3.133	5.408869471	1.815125563
COLEC11	3.91E-05	3.409	6.115937988	1.900174244
GBP5	0.001470634	2.461	4.285752797	1.412728704
SSTR5	0.002049711	0.4288	0.734607643	0.250321227
LOXL4	5.43E-05	3.193	5.611306507	1.81709221
G6PC2	0.000766362	0.3808	0.668261934	0.216993829
PRRX2	0.008157644	2.111	3.672551982	1.213652546
ANGPTL6	0.00633276	2.174	3.796123468	1.244871064
ZNF534	0.002166656	0.4015	0.71943742	0.224044396
RGS22	0.001699862	2.362	4.039180988	1.380768211
SKIDA1	1.53E-05	3.749	6.825275454	2.059620548
ULBP3	0.001290425	2.516	4.413953842	1.434420847
MYZAP	0.000408293	2.792	4.932523065	1.579887129
TRIM6	0.006879635	2.072	3.514247366	1.221629905
CABP4	0.000166329	2.995	5.301615251	1.69211103
GPR156	9.19E-05	3.131	5.548479682	1.767307831
ENPP1	0.000463123	2.817	5.029914032	1.577593337
SLC9A2	0.000125563	0.3447	0.594102444	0.200031794
MC4R	0.000487902	0.363	0.641560822	0.205359639
E2F8	0.000709872	2.674	4.725031502	1.513119415
SGMS2	0.000243635	2.768	4.768704971	1.606795304
NKX3.2	5.66E-05	3.407	6.186239718	1.875876352
ZNF600	0.00041465	2.792	4.936974634	1.578956773
OSR2	0.00016384	3.116	5.627646705	1.72559728
EVC2	0.005564843	2.127	3.625054803	1.247438153
AOX1	0.004016217	2.276	3.984643864	1.299618265
EFCAB10	0.00936321	2.079	3.611240984	1.197057006
NYAP2	0.001327909	0.4001	0.700012255	0.228735096
NAT2	0.000271598	2.845	4.995054152	1.620517762
STBD1	0.000206927	2.894	5.073285906	1.650907191
OTP	2.58E-05	3.435	6.103615382	1.933163653
SLC34A2	0.007922355	2.072	3.547312171	1.210191424
IGF2BP3	5.92E-05	3.106	5.401475456	1.786552094
HOXA9	0.000182686	3.04	5.441685256	1.697945437
BDKRB2	0.005673944	2.182	3.793901017	1.25536851
HOXA7	2.43E-05	3.701	6.794526501	2.015871771
TAS1R1	0.000281833	2.895	5.137665881	1.631078796
CYP2A6	8.74E-05	0.2851	0.533653956	0.152278112
FAP	0.005692199	2.163	3.736238479	1.251789967
SPTBN5	0.003464612	2.227	3.808612352	1.301845405
RD3	0.001642856	0.4226	0.722433851	0.247158753
AC000093.1	0.007816928	0.466	0.817975598	0.265481517
HAND2	0.004856391	2.192	3.785778981	1.269603675
ISL2	3.30E-07	4.861	8.920820866	2.649198333
CD8B2	0.00265291	0.4338	0.747906774	0.25165173
ERCC6L	0.000120904	3.106	5.534559139	1.742763305
TGM5	0.001782678	2.476	4.373591472	1.402008521
CRYGA	0.005967939	0.4662	0.803224332	0.270637957
LCK	0.009593968	2.026	3.456646641	1.187411134
NOX4	0.005381266	2.132	3.634691196	1.251076426
TMEM154	0.000195913	3.055	5.49975511	1.697416458
PSORS1C1	0.00956072	2.019	3.433960931	1.186659835
ZAP70	4.65E-05	3.154	5.483048958	1.814660901
EFCAB12	0.005913745	2.174	3.779717806	1.250601694
ADGRG5	0.000327803	2.808	4.930911672	1.598507672
SHISAL2A	0.001408803	2.456	4.264252055	1.414810631
PDE6C	0.002672342	0.4243	0.742449073	0.242470841
RASEF	0.006151197	2.117	3.621248195	1.237978462
KCNK5	0.001775144	2.397	4.146606123	1.385374124
HOXC8	2.47E-06	4.553	8.556141868	2.423237102
FNDC7	0.001884855	2.363	4.064902069	1.373878554
GPR157	0.005852223	2.133	3.655988846	1.244594461
HOXA3	0.000181841	2.912	5.096103822	1.663864878
NSUN7	0.000115439	3.037	5.340562166	1.72649308
CD6	0.004610292	2.176	3.72500069	1.270683691
ASB5	6.14E-05	3.166	5.564050856	1.801927687
CCDC122	0.009140494	2.016	3.41386987	1.189938347
GATA4	0.000904613	2.551	4.436172788	1.467351822
MME	0.008903181	0.4894	0.83599931	0.28654673
P2RX1	0.001139709	2.565	4.525205176	1.454382088
ITK	0.004431941	2.194	3.767994859	1.276966558
ESX1	3.17E-05	0.2806	0.510571749	0.154183988
FRRS1	0.007794144	2.091	3.598703838	1.21438765
FAM151A	4.55E-05	3.269	5.775538075	1.849719187
HOXC6	0.001022827	2.591	4.572573343	1.467906952
USP41	0.001800474	0.4169	0.722134271	0.240661902
PTGER3	0.002578146	0.4359	0.747963288	0.254010582
LMX1A	6.07E-05	0.3191	0.557662363	0.18255418
SH2D2A	0.002995926	2.274	3.911804371	1.321868164
C1orf87	0.000412184	2.858	5.119265794	1.595953425
CDHR5	0.000480959	0.3565	0.636081618	0.199752252
ADAMTS18	8.70E-06	4.051	7.50342485	2.186655326
SCNN1B	0.002965555	2.324	4.052020689	1.332367166
ALDH3A1	0.008403169	2.038	3.462013988	1.200257096
MYCBPAP	0.000418098	2.666	4.595391531	1.546229893
SIT1	0.001623771	2.397	4.129117577	1.391785425
GPR1	0.001110351	2.479	4.277685525	1.436449479
HOXA1	0.000192318	2.996	5.332472643	1.682814969
ADIG	4.37E-05	3.486	6.34461554	1.915289183
AP1S3	0.002178638	2.322	3.980679979	1.354912826
H4.16	0.005042154	2.197	3.807867218	1.267397551
TTC39A	0.000893906	2.486	4.253852969	1.452569413
GDF5	0.000341343	2.775	4.850165314	1.587392051
PABPC4L	0.000601462	2.757	4.921608539	1.54472598
GATA3	0.000208095	2.964	5.263876587	1.669327548
GATA5	0.000899814	0.3885	0.678878802	0.222341077
RCVRN	0.003220469	2.273	3.924081871	1.316198095
CIBAR2	0.008345902	2.06	3.523081375	1.20399833
GSC2	0.004678235	0.4616	0.788727739	0.27019365
PRSS33	8.68E-06	4.056	7.516760475	2.188365584
C11orf21	0.000965668	2.495	4.294381564	1.449670841
LORICRIN	0.006134086	0.4609	0.802035311	0.264886664
FAM71F1	0.00274646	2.244	3.808310706	1.322171248
RDM1	0.001770426	2.361	4.046612228	1.377873772
TMEM26	0.004620094	2.169	3.705664442	1.269286916
PITX2	0.008360992	2.1	3.644515913	1.209850297
PMEL	0.000670656	2.656	4.664381156	1.512866281
GPR55	0.000250474	2.788	4.82676641	1.610483182
DPP4	0.004167857	2.173	3.693816783	1.277790441
SPAG17	0.000545139	2.691	4.716066122	1.535321218
PTPN22	0.00596668	2.102	3.569976212	1.237838887
VSTM1	0.001775311	2.427	4.23134051	1.39180343
GLRA1	0.003792526	0.4321	0.762619172	0.24483204
PRELID2	0.002610958	2.378	4.181362753	1.35296699
CCSER1	0.001002035	0.3798	0.676153878	0.213369746
PDE6A	0.002526856	2.309	3.97359567	1.341381942
CPA4	0.008419331	2.026	3.426633614	1.19826753
PIK3C2G	0.007608386	0.4712	0.818840198	0.271205691
KRT75	0.008546784	2.073	3.567982553	1.203948455
GALNT5	9.52E-05	3.057	5.35771474	1.743984697
SOGA3	0.004514388	0.4481	0.779784489	0.25744338
FOXR1	0.002274161	0.4139	0.72931258	0.234843417
PAX3	0.000569281	2.72	4.80684952	1.539646684
SAA2	0.006153438	2.103	3.57947999	1.23556464
MINDY4	0.005187173	2.154	3.689299231	1.257708965
TULP2	9.28E-06	4.017	7.428419572	2.172257058
DHH	3.98E-06	4.189	7.700548418	2.279079104
DNAH11	0.001460391	2.447	4.246684285	1.410272563
FBXO39	0.000850072	2.588	4.525757837	1.480342849
ESPNL	0.000342066	2.779	4.861138666	1.588265034
SH2D1A	0.00196978	2.341	4.010996973	1.365936759
ADAM29	0.003109846	0.4365	0.756184948	0.251932657
PKD1L1	3.79E-05	3.342	5.933649068	1.882423202
KLHDC7A	0.000318285	2.754	4.78050695	1.58643148
CDC42BPG	0.000922213	2.474	4.227221787	1.447658932
SPPL2C	0.004205421	0.4519	0.778494529	0.262338738
HMGA2	0.001678437	2.389	4.113710639	1.387713677
TCF23	0.000144535	2.97	5.20640357	1.694038432
GPR141	0.001917264	2.395	4.157112556	1.37936157
P2RY2	0.002561428	2.309	3.977771028	1.340475657
HMGCS2	0.004362405	0.4529	0.780774877	0.262756002
CEACAM1	0.00571941	2.107	3.573391269	1.241888971
IFI30	0.006131755	2.114	3.609723525	1.237617241
MRGPRE	0.001078509	2.484	4.286565025	1.439669269
ABCA12	8.90E-06	3.622	6.389898495	2.052647704
SLC52A1	0.005338801	2.122	3.602724995	1.249876113
DMC1	0.00117309	2.421	4.128594524	1.419266487
H2BC9	9.27E-06	3.63	6.419501591	2.053109334
LRRC9	0.001174348	2.447	4.202095982	1.425374148
HORMAD2	0.000255575	2.768	4.776098186	1.60373732
CYP17A1	9.44E-05	0.3058	0.554253379	0.168678586
TPRG1	0.007400372	2.089	3.580403267	1.218387103
ANKK1	0.006437284	2.111	3.61250637	1.23325092
AQP7	0.009914083	0.4831	0.839812647	0.277930229
OR51E1	0.001604922	2.426	4.20764326	1.398938121
SVOPL	0.000771117	2.522	4.32294532	1.470877011
SPINK5	0.000253769	0.3404	0.606380412	0.191133372
ZNF648	0.000737514	2.552	4.398191227	1.481296808
PRR33	0.000165249	2.877	4.985060666	1.660096369
LAMB4	0.002925241	2.244	3.820690561	1.317595258
SLC9C2	0.007702186	2.108	3.648474668	1.218074792
AFP	0.009499847	2.014	3.419737139	1.186582936
