# Supplementary material for: A multi-cohort validated OXPHOS signature predicts survival and immune profiles in grade II/III glioma patients
Source: Front Immunol. 2025 Aug 1;16:1638824. doi: 10.3389/fimmu.2025.1638824 (PMC12354405; doi:10.3389/fimmu.2025.1638824)
Supplement: Supplementary file 3 [file Table1.xlsx]

## Sheet: Sheet1
gene	p	HR	high_0.95	low_0.95
GLUD1	1.01624e-08	0.325	0.477389	0.221208
ATP6V1F	0.0020345	1.763	2.52782	1.22977
ECHS1	0.00491016	0.6003	0.856633	0.420651
HSD17B10	0.00367604	1.7	2.43149	1.18833
HADHA	4.95848e-07	0.3886	0.561706	0.268817
MDH2	0.0181858	1.539	2.20034	1.07608
HADHB	6.20865e-07	0.3837	0.559222	0.263302
ATP6V1E1	0.0424182	0.6915	0.987459	0.484244
MAOB	4.54263e-05	2.15	3.10677	1.48832
COX7A2	0.00121892	0.5513	0.790858	0.384303
ACADVL	0.00131794	1.815	2.61034	1.26147
PHB2	0.00612555	0.6065	0.867208	0.424193
UQCRC2	0.000583704	0.5328	0.762749	0.372108
ATP6AP1	0.0190335	1.531	2.18658	1.07246
OAT	2.26084e-08	0.3358	0.492338	0.229097
NDUFS4	0.0348512	0.6844	0.973387	0.48128
OGDH	0.0261271	1.496	2.13418	1.04906
ATP6V0B	0.00362516	1.698	2.42669	1.18864
VDAC3	0.00456208	0.5942	0.851416	0.414674
PRDX3	0.00788751	0.6176	0.881266	0.432851
TOMM22	0.00508125	0.6018	0.858503	0.421921
SURF1	0.0153846	0.6348	0.916786	0.439517
FH	0.0454165	1.433	2.0381	1.00736
IDH3G	0.0138239	0.6367	0.912083	0.444487
GOT2	0.00420725	1.707	2.46226	1.18364
LDHA	0.000897995	1.862	2.68752	1.29013
CS	0.0409334	0.6859	0.984582	0.477794
CYCS	0.00478255	1.687	2.42581	1.17309
VDAC2	0.000623567	0.5376	0.767157	0.376759
ALDH6A1	0.000152286	0.4933	0.711099	0.342214
PDK4	0.00474276	0.5958	0.853455	0.415878
IMMT	0.000138455	2.047	2.95802	1.41602
SUCLG1	0.00247872	0.5704	0.820553	0.396502
GPI	0.027667	1.493	2.13308	1.04504
ATP6V1D	0.0101984	0.6282	0.895645	0.440641
ALAS1	0.000527696	1.921	2.77929	1.32811
IDH1	0.00687455	1.635	2.33423	1.1446
POLR2F	5.04273e-06	0.4224	0.611652	0.291743
OXA1L	0.0205801	1.526	2.1821	1.06706
RETSAT	0.000210599	1.999	2.88397	1.38595
MRPL34	0.0379971	1.452	2.06658	1.02089
BAX	7.1905e-06	2.299	3.30705	1.59828
ACO2	0.000816378	0.5303	0.768849	0.365811
LRPPRC	0.0120456	0.6327	0.904453	0.442605
ATP6V1H	0.0227991	0.6608	0.943981	0.462584
POR	4.27762e-05	2.165	3.1334	1.49533
ISCA1	0.0242564	0.6651	0.948332	0.466452
UQCRB	1.16978e-05	0.4433	0.637783	0.308104
NDUFS2	0.0103876	0.6243	0.895119	0.435422
NDUFC2	0.00420881	0.5943	0.848745	0.41619
NDUFB2	0.000716308	1.846	2.63215	1.29408
PDHB	0.00620213	0.6046	0.866882	0.421643
ACADM	0.00374701	1.699	2.43075	1.18721
ACAT1	0.000852369	0.541	0.776218	0.377049
TIMM9	0.0147842	0.6441	0.917423	0.452266
MRPL11	0.0367619	1.456	2.07191	1.02338
MRPS12	1.51498e-05	2.245	3.23924	1.55652
PDHX	7.159e-05	0.476	0.686618	0.329936
COX17	0.0232296	1.511	2.15677	1.05789
MRPS15	4.65015e-06	2.383	3.4556	1.6434
SLC25A20	0.00549685	1.652	2.35391	1.15901
DLAT	0.0166679	1.56	2.24427	1.08391
PHYH	0.0134801	1.565	2.23325	1.09706
COX15	0.000183657	0.4999	0.718911	0.347647
SLC25A12	0.0392514	0.684	0.981461	0.476715
BDH2	0.0127029	1.569	2.23608	1.10094
SUPV3L1	0.000267325	0.5058	0.729725	0.35062
ACADSB	7.41228e-08	0.3527	0.515574	0.241331
FDX1	7.63756e-05	2.084	2.9979	1.44827
HCCS	0.000119059	2.083	3.02646	1.43332
AFG3L2	0.0375018	1.459	2.08301	1.02209
ABCB7	0.0165245	1.552	2.22192	1.0834
ACAA2	4.29458e-05	2.139	3.07933	1.48603
MTRR	1.84895e-06	2.423	3.48661	1.68439
TCIRG1	8.75475e-06	2.294	3.3079	1.59082
CASP7	2.24503e-05	2.217	3.20342	1.53422
FXN	0.011244	0.6294	0.900296	0.439999
